# Supplementary material for: ALDH2 is a novel biomarker and exerts an inhibitory effect on melanoma
Source: Sci Rep. 2024 Feb 20;14:4183. doi: 10.1038/s41598-024-54084-y (PMC10879513; doi:10.1038/s41598-024-54084-y)
Supplement: Supplementary file 2 — Supplementary Information 1. [file 41598_2024_54084_MOESM2_ESM.xlsx]

## Sheet: GSE46517
The list of commonly differentially expressed genes
Gene	Gene.title	logFC	adj.P.Val
SPP1	secreted phosphoprotein 1	5.38381	1.18e-11
GDF15	growth differentiation factor 15	3.71142	1.38e-05
S100A1	S100 calcium binding protein A1	3.47984	4.53e-06
SERPINE2	serpin family E member 2	3.44353	1.15e-13
S100B	S100 calcium binding protein B	2.82872	0.000242
DUSP4	dual specificity phosphatase 4	2.78162	3.88e-08
EDNRB	endothelin receptor type B	2.56419	5.1e-06
TRIB2	tribbles pseudokinase 2	2.55166	6.22e-10
ETV1	ETS variant 1	2.5358	3.61e-06
GJB1	gap junction protein beta 1	2.47905	1.61e-06
CITED1	Cbp/p300 interacting transactivator with Glu/Asp rich carboxy-terminal domain 1	2.3975	0.000256
RENBP	renin binding protein	2.39633	1.08e-06
RGS20	regulator of G-protein signaling 20	2.30372	6.13e-05
LEF1	lymphoid enhancer binding factor 1	2.28789	1.2e-08
ETV5	ETS variant 5	2.21861	7.2e-08
PHLDA1	pleckstrin homology like domain family A member 1	2.15192	2.54e-08
TUBB2B	tubulin beta 2B class IIb	2.13519	6.51e-05
SOX10	SRY-box 10	2.04593	2.95e-07
ARNT2	aryl hydrocarbon receptor nuclear translocator 2	2.03836	3.06e-06
LZTS1	leucine zipper tumor suppressor 1	2.00503	5.27e-05
FHL1	four and a half LIM domains 1	-2.00062	1.39e-10
MFAP5	microfibrillar associated protein 5	-2.00249	3.84e-06
TIAM1	T-cell lymphoma invasion and metastasis 1	-2.01261	2.59e-08
SCNN1B	sodium channel epithelial 1 beta subunit	-2.02697	2.02e-17
PLPP3	phospholipid phosphatase 3	-2.0297	1.1e-05
EMX2	empty spiracles homeobox 2	-2.04322	9.33e-10
EREG	epiregulin	-2.06663	2.66e-08
LAMC2	laminin subunit gamma 2	-2.07096	3.38e-09
CDCP1	CUB domain containing protein 1	-2.07195	7.25e-09
ANK3	ankyrin 3, node of Ranvier (ankyrin G)	-2.08111	4.02e-15
EPS8L2	EPS8 like 2	-2.08397	2.68e-14
NET1	neuroepithelial cell transforming 1	-2.08691	6.5e-08
TNFRSF25	TNF receptor superfamily member 25	-2.13137	0.000129
VDR	vitamin D (1,25- dihydroxyvitamin D3) receptor	-2.13189	1.71e-07
ACSBG1	acyl-CoA synthetase bubblegum family member 1	-2.13663	6.99e-09
CITED2	Cbp/p300 interacting transactivator with Glu/Asp rich carboxy-terminal domain 2	-2.14226	3.28e-07
CA2	carbonic anhydrase 2	-2.14595	2.91e-14
IGFBP5	insulin like growth factor binding protein 5	-2.15495	1.41e-05
IRX4	iroquois homeobox 4	-2.15774	2.84e-13
MYOF	myoferlin	-2.15874	5.69e-08
AIM1	absent in melanoma 1	-2.16798	4.34e-07
AQP3	aquaporin 3 (Gill blood group)	-2.16916	3.68e-15
ACKR1	atypical chemokine receptor 1 (Duffy blood group)	-2.17082	8.4e-06
PCSK2	proprotein convertase subtilisin/kexin type 2	-2.177	0.00039
TAGLN	transgelin	-2.17772	1.23e-06
EPHX2	epoxide hydrolase 2	-2.1839	2.76e-10
EFEMP1	EGF containing fibulin like extracellular matrix protein 1	-2.18477	4.41e-06
HBA2///HBA1	hemoglobin subunit alpha 2///hemoglobin subunit alpha 1	-2.18574	0.000429
EMP2	epithelial membrane protein 2	-2.18749	4.97e-15
MUC1	mucin 1, cell surface associated	-2.18758	1.05e-09
SLCO3A1	solute carrier organic anion transporter family member 3A1	-2.19257	1.05e-11
FBLN2	fibulin 2	-2.20735	1.04e-05
SERPINB2	serpin family B member 2	-2.21517	6.21e-13
HSPB8	heat shock protein family B (small) member 8	-2.21611	0.000244
NFIB	nuclear factor I B	-2.21974	7.12e-11
DOK4	docking protein 4	-2.24485	1.8e-08
PPP1R13L	protein phosphatase 1 regulatory subunit 13 like	-2.26822	7.36e-17
HOXA10-HOXA9///MIR196B///HOXA9	HOXA10-HOXA9 readthrough///microRNA 196b///homeobox A9	-2.27107	1.74e-12
HLF	HLF, PAR bZIP transcription factor	-2.28732	6.17e-13
C1orf106	chromosome 1 open reading frame 106	-2.29539	8.39e-15
WIF1	WNT inhibitory factor 1	-2.3087	3.09e-09
LOC101930400///AKR1C2	aldo-keto reductase family 1 member C2-like///aldo-keto reductase family 1, member C2	-2.30903	1.46e-09
CA6	carbonic anhydrase 6	-2.31333	9.72e-06
SEMA3F	semaphorin 3F	-2.32432	1.86e-13
KRT19	keratin 19	-2.33485	5.9e-11
LEPROT///LEPR	leptin receptor overlapping transcript///leptin receptor	-2.34138	4.48e-08
EHD2	EH domain containing 2	-2.34346	1.93e-07
MYLK	myosin light chain kinase	-2.34703	3.19e-11
MAPK13	mitogen-activated protein kinase 13	-2.35247	5.99e-12
PAMR1	peptidase domain containing associated with muscle regeneration 1	-2.35361	2.65e-19
COBL	cordon-bleu WH2 repeat protein	-2.3602	5.36e-10
COL4A5	collagen type IV alpha 5 chain	-2.37522	9.93e-06
PALMD	palmdelphin	-2.37536	1.17e-12
KLF4	Kruppel like factor 4	-2.38893	4.45e-16
TPM2	tropomyosin 2 (beta)	-2.39253	1.14e-08
SCGB1D2	secretoglobin family 1D member 2	-2.39703	3.29e-08
BCL11A	B-cell CLL/lymphoma 11A	-2.39934	9.32e-08
CA12	carbonic anhydrase 12	-2.40726	2.08e-18
MMP28	matrix metallopeptidase 28	-2.41244	8.92e-12
CXCL12	C-X-C motif chemokine ligand 12	-2.41639	5.9e-05
C1orf68	chromosome 1 open reading frame 68	-2.42108	2.26e-18
DPT	dermatopontin	-2.43495	4.97e-06
PDGFRL	platelet derived growth factor receptor like	-2.43636	0.000153
SLC15A1	solute carrier family 15 member 1	-2.4408	3.28e-07
ALOXE3	arachidonate lipoxygenase 3	-2.46281	8.14e-17
F2RL1	F2R like trypsin receptor 1	-2.46526	4.32e-11
DCN	decorin	-2.46636	1.04e-06
PHYHIP	phytanoyl-CoA 2-hydroxylase interacting protein	-2.47786	5.64e-10
ANO1	anoctamin 1	-2.48635	5.42e-10
CLU	clusterin	-2.49316	0.00385
LRIG1	leucine rich repeats and immunoglobulin like domains 1	-2.50404	1.83e-06
EXPH5	exophilin 5	-2.52026	2.39e-16
DES	desmin	-2.52777	1.46e-12
MAP7	microtubule associated protein 7	-2.52965	2.86e-11
CYP26B1	cytochrome P450 family 26 subfamily B member 1	-2.53312	2.14e-08
SEPT5-GP1BB///SEPT5///GP1BB	SEPT5-GP1BB readthrough///septin 5///glycoprotein Ib platelet beta subunit	-2.55245	3.64e-10
EXOSC7///CLEC3B	exosome component 7///C-type lectin domain family 3 member B	-2.55862	1.46e-15
FBLN1	fibulin 1	-2.57098	3.68e-11
FERMT1	fermitin family member 1	-2.5753	1.03e-14
NMU	neuromedin U	-2.58277	1.41e-10
ADH1B	alcohol dehydrogenase 1B (class I), beta polypeptide	-2.60667	1.45e-10
GNAL	G protein subunit alpha L	-2.61435	4.49e-05
PDZD2	PDZ domain containing 2	-2.61746	3.56e-10
NEBL	nebulette	-2.62627	1.17e-19
GJA1	gap junction protein alpha 1	-2.63899	6.06e-08
ABLIM1	actin binding LIM protein 1	-2.65794	6.59e-09
NTRK2	neurotrophic receptor tyrosine kinase 2	-2.67166	7.41e-09
TUBA4A	tubulin alpha 4a	-2.67181	4.27e-14
PTPRF	protein tyrosine phosphatase, receptor type F	-2.67399	2.03e-12
GATM	glycine amidinotransferase	-2.68291	3.48e-06
DEFB1	defensin beta 1	-2.68636	9.44e-14
GAL	galanin and GMAP prepropeptide	-2.69226	5.01e-11
MAOA	monoamine oxidase A	-2.69558	2.31e-11
KRT7	keratin 7	-2.69895	6.8e-19
TUFT1	tuftelin 1	-2.73167	5.42e-20
ACTG2	actin, gamma 2, smooth muscle, enteric	-2.74691	1.08e-11
TNNT1	troponin T1, slow skeletal type	-2.75222	5.86e-05
CKMT1A///CKMT1B	creatine kinase, mitochondrial 1A///creatine kinase, mitochondrial 1B	-2.75325	4.32e-13
EFS	embryonal Fyn-associated substrate	-2.75339	2.57e-08
MYL9	myosin light chain 9	-2.75771	2.49e-08
SPINT2	serine peptidase inhibitor, Kunitz type 2	-2.76337	7.75e-13
CNN1	calponin 1	-2.76629	2.25e-11
SLC24A3	solute carrier family 24 member 3	-2.77554	9.18e-16
KRT10	keratin 10	-2.80133	1.55e-10
CDS1	CDP-diacylglycerol synthase 1	-2.80428	3.99e-12
FGFR2	fibroblast growth factor receptor 2	-2.80493	2.4e-20
CRIP1	cysteine rich protein 1	-2.81613	1.04e-07
GPR87	G protein-coupled receptor 87	-2.82535	1.15e-13
SDC1	syndecan 1	-2.84414	2.38e-11
GJB3	gap junction protein beta 3	-2.84547	1.23e-20
SUPT20H///DES	SPT20 homolog, SAGA complex component///desmin	-2.85732	1.16e-16
FCGBP	Fc fragment of IgG binding protein	-2.86516	5.47e-14
LOC101930241///ARHGEF4	rho guanine nucleotide exchange factor 4-like///Rho guanine nucleotide exchange factor 4	-2.87051	1.34e-13
WISP2	WNT1 inducible signaling pathway protein 2	-2.87482	1.54e-07
CD24	CD24 molecule	-2.8862	9.07e-07
SPINT1	serine peptidase inhibitor, Kunitz type 1	-2.89271	2.18e-15
ALDH2	aldehyde dehydrogenase 2 family (mitochondrial)	-2.9059	1.13e-07
CYP3A5	cytochrome P450 family 3 subfamily A member 5	-2.91592	3.36e-15
SOSTDC1	sclerostin domain containing 1	-2.91634	0.000124
TACC2	transforming acidic coiled-coil containing protein 2	-2.92355	1.4e-14
KRT16	keratin 16	-2.94573	1.2e-06
ALOX12B	arachidonate 12-lipoxygenase, 12R type	-2.98049	9.95e-20
HLA-DQB2	major histocompatibility complex, class II, DQ beta 2	-2.98375	5.13e-12
SPRR1A	small proline rich protein 1A	-3.00696	3.54e-09
AHNAK	AHNAK nucleoprotein	-3.00941	1.04e-13
MFAP4	microfibrillar associated protein 4	-3.02098	5.01e-08
DKK3	dickkopf WNT signaling pathway inhibitor 3	-3.05607	1.37e-08
TNXB///TNXA	tenascin XB///tenascin XA (pseudogene)	-3.07808	4.18e-14
KCNK7	potassium two pore domain channel subfamily K member 7	-3.07917	7.3e-21
ITGB4	integrin subunit beta 4	-3.09061	1.69e-12
ASS1	argininosuccinate synthase 1	-3.09188	1.63e-14
ALDH3A2	aldehyde dehydrogenase 3 family member A2	-3.1557	1.25e-18
CYP4B1	cytochrome P450 family 4 subfamily B member 1	-3.17828	1.69e-14
DUOX1	dual oxidase 1	-3.18692	2.69e-11
LINC00302	long intergenic non-protein coding RNA 302	-3.20739	3.78e-17
AZGP1	alpha-2-glycoprotein 1, zinc-binding	-3.21122	2.13e-07
RAB25	RAB25, member RAS oncogene family	-3.23772	4.85e-12
SPINK5	serine peptidase inhibitor, Kazal type 5	-3.24956	1.2e-13
IL1R2	interleukin 1 receptor type 2	-3.25382	3e-10
S100A2	S100 calcium binding protein A2	-3.27392	8.5e-07
BBOX1	gamma-butyrobetaine hydroxylase 1	-3.35323	4.31e-14
KRT17///JUP	keratin 17///junction plakoglobin	-3.36166	2.27e-08
TMEM45A	transmembrane protein 45A	-3.36508	1.54e-11
ALDH3B2	aldehyde dehydrogenase 3 family member B2	-3.36655	2.35e-11
C1orf116	chromosome 1 open reading frame 116	-3.40286	8.2e-22
CXADR	coxsackie virus and adenovirus receptor	-3.41691	2.72e-12
F3	coagulation factor III, tissue factor	-3.42744	5e-13
SPRR1B	small proline rich protein 1B	-3.44247	2.46e-08
PSORS1C2	psoriasis susceptibility 1 candidate 2	-3.44274	1.09e-16
TP63	tumor protein p63	-3.4465	3.05e-17
ADIRF	adipogenesis regulatory factor	-3.46584	2.52e-09
KRT6B	keratin 6B	-3.50594	8.72e-10
SLURP1	secreted LY6/PLAUR domain containing 1	-3.51962	1.32e-17
GJB5	gap junction protein beta 5	-3.53607	6.27e-15
PID1	phosphotyrosine interaction domain containing 1	-3.53786	1.63e-16
EPHX3	epoxide hydrolase 3	-3.58474	1.28e-17
CFD	complement factor D	-3.5896	1.65e-12
CXCL14	C-X-C motif chemokine ligand 14	-3.61987	6.76e-06
SCNN1A	sodium channel epithelial 1 alpha subunit	-3.62125	1.38e-15
EPHB6	EPH receptor B6	-3.66322	4.22e-18
COL7A1	collagen type VII alpha 1 chain	-3.67471	2.12e-07
KLK10	kallikrein related peptidase 10	-3.70467	2.45e-12
KLF5	Kruppel like factor 5	-3.70771	2.37e-14
SERPINB7	serpin family B member 7	-3.70801	5.27e-17
CHP2	calcineurin like EF-hand protein 2	-3.70859	1.85e-25
EGFR	epidermal growth factor receptor	-3.72193	1.65e-13
KLK7	kallikrein related peptidase 7	-3.76277	9e-18
CALML3	calmodulin like 3	-3.76816	1.66e-12
IL37	interleukin 37	-3.78245	1.83e-19
ANXA8L1///ANXA8	annexin A8-like 1///annexin A8	-3.80446	1.34e-17
AIM1L	absent in melanoma 1-like	-3.82362	9.76e-14
POU2F3	POU class 2 homeobox 3	-3.83302	2.68e-17
ELOVL4	ELOVL fatty acid elongase 4	-3.86501	1.01e-13
HOPX	HOP homeobox	-3.90245	1.15e-15
CSTA	cystatin A	-4.01536	1.25e-09
PTK6	protein tyrosine kinase 6	-4.02472	7.5e-16
DST	dystonin	-4.07058	2.6e-19
ZNF750	zinc finger protein 750	-4.07515	1.74e-13
CCL27	C-C motif chemokine ligand 27	-4.07917	3.81e-20
CWH43	cell wall biogenesis 43 C-terminal homolog	-4.15741	4.73e-18
KRT23	keratin 23	-4.20065	8.27e-21
DSC3	desmocollin 3	-4.20128	1.59e-17
MYH11	myosin heavy chain 11	-4.20604	4.01e-17
EVPL	envoplakin	-4.22221	3.8e-17
RAPGEFL1	Rap guanine nucleotide exchange factor like 1	-4.29096	5.08e-18
SCEL	sciellin	-4.30335	6.49e-18
S100A14	S100 calcium binding protein A14	-4.30672	2.07e-13
LYPD3	LY6/PLAUR domain containing 3	-4.31865	4.06e-12
JUP	junction plakoglobin	-4.31977	4.29e-12
KLK11	kallikrein related peptidase 11	-4.33675	1.75e-20
SOX15	SRY-box 15	-4.3655	3.06e-14
DSC1	desmocollin 1	-4.4786	5.05e-20
CLCA2	chloride channel accessory 2	-4.54365	1.13e-12
PPL	periplakin	-4.58093	2.71e-14
LCE2B	late cornified envelope 2B	-4.60222	6.67e-20
KRT6C///KRT6B///KRT6A	keratin 6C///keratin 6B///keratin 6A	-4.61302	2.52e-06
CRCT1	cysteine rich C-terminal 1	-4.62216	5.34e-17
CALML5	calmodulin like 5	-4.63543	8.68e-16
KRT1	keratin 1	-4.661	1.52e-10
KRT5	keratin 5	-4.73598	2.17e-09
KRT6A	keratin 6A	-4.83837	3.67e-07
TACSTD2	tumor-associated calcium signal transducer 2	-4.86198	1.41e-13
DSP	desmoplakin	-4.91575	1.65e-10
COL17A1	collagen type XVII alpha 1 chain	-5.03503	3.08e-20
TRIM29	tripartite motif containing 29	-5.09345	2.43e-17
SFN	stratifin	-5.13942	5.23e-11
SERPINB5	serpin family B member 5	-5.14022	1.49e-15
LY6D	lymphocyte antigen 6 complex, locus D	-5.17377	2.69e-16
KRT2	keratin 2	-5.17408	1.02e-23
DSG1	desmoglein 1	-5.23531	1.4e-14
CDSN	corneodesmosin	-5.40603	3.1e-12
CST6	cystatin E/M	-5.43247	7.76e-15
POF1B	premature ovarian failure, 1B	-5.51433	1.23e-22
FGFR3	fibroblast growth factor receptor 3	-5.53415	3.75e-14
GATA3	GATA binding protein 3	-5.8219	4.84e-21
PKP1	plakophilin 1	-6.09509	1.42e-15
LGALS7B///LGALS7	galectin 7B///galectin 7	-6.22879	1.17e-13
KRT15	keratin 15	-6.5809	4.85e-13
FLG	filaggrin	-6.64238	4.12e-14
KRT14	keratin 14	-6.79881	2.75e-08
LOR	loricrin	-6.99977	8.31e-14

## Sheet: GSE3189
The list of commonly differentially expressed genes
Gene	Gene.title	logFC	adj.P.Val
DUSP4	dual specificity phosphatase 4	5.80493	2.13e-13
GDF15	growth differentiation factor 15	5.17766	7.49e-16
LZTS1	leucine zipper tumor suppressor 1	5.12853	4.72e-12
ARNT2	aryl hydrocarbon receptor nuclear translocator 2	4.28349	1.07e-12
CITED1	Cbp/p300 interacting transactivator with Glu/Asp rich carboxy-terminal domain 1	4.2576	4.02e-13
ETV5	ETS variant 5	4.22137	5.86e-14
TRIB2	tribbles pseudokinase 2	4.18888	2.87e-20
RGS20	regulator of G-protein signaling 20	4.16988	6.45e-17
PHLDA1	pleckstrin homology like domain family A member 1	4.16436	5.03e-12
RENBP	renin binding protein	4.11229	1.56e-17
SOX10	SRY-box 10	3.83783	4.73e-14
SPP1	secreted phosphoprotein 1	3.54899	2.77e-08
EDNRB	endothelin receptor type B	3.53264	1.56e-11
SERPINE2	serpin family E member 2	3.42321	1.15e-20
TUBB2B	tubulin beta 2B class IIb	3.04777	9.52e-10
S100B	S100 calcium binding protein B	2.95291	5.35e-06
S100A1	S100 calcium binding protein A1	2.90376	5.49e-12
GJB1	gap junction protein beta 1	2.90345	1.55e-10
LEF1	lymphoid enhancer binding factor 1	2.48967	6.28e-11
ETV1	ETS variant 1	2.0754	6.24e-05
DCN	decorin	-2.00055	0.0027
SLURP1	secreted LY6/PLAUR domain containing 1	-2.00161	0.00111
KLF4	Kruppel like factor 4	-2.00419	0.000387
TNFRSF25	TNF receptor superfamily member 25	-2.02168	0.00127
MYL9	myosin light chain 9	-2.02221	0.000707
TAGLN	transgelin	-2.02388	6.31e-07
KLF5	Kruppel like factor 5	-2.02609	2.86e-06
EXPH5	exophilin 5	-2.04365	2.73e-08
GATM	glycine amidinotransferase	-2.04632	7.39e-08
FBLN1	fibulin 1	-2.05027	0.000433
LAMC2	laminin subunit gamma 2	-2.05822	1.26e-06
TNNT1	troponin T1, slow skeletal type	-2.06306	9.33e-05
FHL1	four and a half LIM domains 1	-2.08858	6.68e-05
JUP	junction plakoglobin	-2.16841	0.00237
FERMT1	fermitin family member 1	-2.17378	3.32e-05
MYOF	myoferlin	-2.18919	7.43e-07
DES	desmin	-2.19682	0.000179
PAMR1	peptidase domain containing associated with muscle regeneration 1	-2.2089	1.05e-05
CALML3	calmodulin like 3	-2.2307	0.00137
SLC15A1	solute carrier family 15 member 1	-2.24153	0.000915
PCSK2	proprotein convertase subtilisin/kexin type 2	-2.24445	0.0014
EFS	embryonal Fyn-associated substrate	-2.2587	0.000111
FGFR2	fibroblast growth factor receptor 2	-2.26102	2.64e-07
CA2	carbonic anhydrase 2	-2.26759	0.00369
GAL	galanin and GMAP prepropeptide	-2.27386	0.000329
ANO1	anoctamin 1	-2.2751	3.13e-05
CD24	CD24 molecule	-2.27628	0.00116
SPRR1B	small proline rich protein 1B	-2.2899	0.0217
KLK10	kallikrein related peptidase 10	-2.29677	0.000735
ADH1B	alcohol dehydrogenase 1B (class I), beta polypeptide	-2.30036	2.23e-06
PTPRF	protein tyrosine phosphatase, receptor type F	-2.30464	3.1e-08
DPT	dermatopontin	-2.30811	0.0021
COL17A1	collagen type XVII alpha 1 chain	-2.31146	0.00205
MAP7	microtubule associated protein 7	-2.31555	2.47e-06
MYH11	myosin heavy chain 11	-2.31941	4.93e-05
ALDH3A2	aldehyde dehydrogenase 3 family member A2	-2.33882	6.42e-14
CLCA2	chloride channel accessory 2	-2.34274	0.00137
SERPINB2	serpin family B member 2	-2.35905	0.00951
VDR	vitamin D (1,25- dihydroxyvitamin D3) receptor	-2.37818	2.55e-08
SLCO3A1	solute carrier organic anion transporter family member 3A1	-2.39095	1.25e-07
POF1B	premature ovarian failure, 1B	-2.40168	5.54e-05
NET1	neuroepithelial cell transforming 1	-2.4038	3.28e-15
GJB5	gap junction protein beta 5	-2.41406	3.4e-05
ACSBG1	acyl-CoA synthetase bubblegum family member 1	-2.42301	1.64e-05
WISP2	WNT1 inducible signaling pathway protein 2	-2.42619	0.000578
LINC00302	long intergenic non-protein coding RNA 302	-2.4322	1.19e-05
SEMA3F	semaphorin 3F	-2.44038	6.55e-18
PPP1R13L	protein phosphatase 1 regulatory subunit 13 like	-2.44393	3.72e-12
S100A14	S100 calcium binding protein A14	-2.44717	4.43e-06
WIF1	WNT inhibitory factor 1	-2.45544	0.000134
TACC2	transforming acidic coiled-coil containing protein 2	-2.46596	1.55e-11
PDGFRL	platelet derived growth factor receptor like	-2.46671	2.59e-08
EMP2	epithelial membrane protein 2	-2.48163	6.78e-12
HBA2///HBA1	hemoglobin subunit alpha 2///hemoglobin subunit alpha 1	-2.49554	5.03e-06
ASS1	argininosuccinate synthase 1	-2.52218	2.09e-06
MAPK13	mitogen-activated protein kinase 13	-2.52855	6.99e-08
DOK4	docking protein 4	-2.54569	2.53e-06
HLF	HLF, PAR bZIP transcription factor	-2.55354	1.48e-07
IL37	interleukin 37	-2.5577	7.64e-06
ALOX12B	arachidonate 12-lipoxygenase, 12R type	-2.56614	0.0015
CA12	carbonic anhydrase 12	-2.57189	0.000898
CYP3A5	cytochrome P450 family 3 subfamily A member 5	-2.57922	0.000261
IGFBP5	insulin like growth factor binding protein 5	-2.5881	0.000297
SCNN1B	sodium channel epithelial 1 beta subunit	-2.60347	4.25e-07
ITGB4	integrin subunit beta 4	-2.60374	3.96e-07
EREG	epiregulin	-2.60979	0.00111
PSORS1C2	psoriasis susceptibility 1 candidate 2	-2.61741	1.02e-09
KCNK7	potassium two pore domain channel subfamily K member 7	-2.63103	3.52e-07
DKK3	dickkopf WNT signaling pathway inhibitor 3	-2.64694	1.77e-06
CITED2	Cbp/p300 interacting transactivator with Glu/Asp rich carboxy-terminal domain 2	-2.6576	0.000189
CKMT1A///CKMT1B	creatine kinase, mitochondrial 1A///creatine kinase, mitochondrial 1B	-2.65985	9.12e-10
HSPB8	heat shock protein family B (small) member 8	-2.6617	4.11e-05
ALDH3B2	aldehyde dehydrogenase 3 family member B2	-2.69228	5.41e-06
COL7A1	collagen type VII alpha 1 chain	-2.70219	1.34e-08
EPHX2	epoxide hydrolase 2	-2.70649	6.19e-10
TUFT1	tuftelin 1	-2.74117	9.84e-14
EPHB6	EPH receptor B6	-2.78958	7.72e-10
SEPT5-GP1BB///SEPT5///GP1BB	SEPT5-GP1BB readthrough///septin 5///glycoprotein Ib platelet beta subunit	-2.80093	1.28e-11
TMEM45A	transmembrane protein 45A	-2.80846	1.68e-06
TRIM29	tripartite motif containing 29	-2.84589	0.000299
BCL11A	B-cell CLL/lymphoma 11A	-2.87935	4.75e-06
LCE2B	late cornified envelope 2B	-2.88406	0.000353
SDC1	syndecan 1	-2.90267	7.2e-07
TIAM1	T-cell lymphoma invasion and metastasis 1	-2.90782	2.76e-08
MFAP5	microfibrillar associated protein 5	-2.90877	7.01e-11
GNAL	G protein subunit alpha L	-2.91082	2.76e-09
MAOA	monoamine oxidase A	-2.91913	1.82e-07
LOC101930241///ARHGEF4	rho guanine nucleotide exchange factor 4-like///Rho guanine nucleotide exchange factor 4	-2.92251	5.27e-11
TNXB///TNXA	tenascin XB///tenascin XA (pseudogene)	-2.93343	1.15e-06
EPHX3	epoxide hydrolase 3	-2.93871	0.000324
TUBA4A	tubulin alpha 4a	-2.94509	5.01e-07
F2RL1	F2R like trypsin receptor 1	-2.94636	1.52e-05
KRT16	keratin 16	-2.94681	0.0281
GJB3	gap junction protein beta 3	-2.9477	2.75e-06
PHYHIP	phytanoyl-CoA 2-hydroxylase interacting protein	-2.95504	3.04e-07
AIM1	absent in melanoma 1	-2.95982	1.04e-08
ACTG2	actin, gamma 2, smooth muscle, enteric	-3.00555	2.25e-12
HLA-DQB2	major histocompatibility complex, class II, DQ beta 2	-3.01091	2.08e-08
NMU	neuromedin U	-3.0681	7.99e-05
KRT10	keratin 10	-3.08017	4.72e-11
SLC24A3	solute carrier family 24 member 3	-3.08136	1.94e-09
EGFR	epidermal growth factor receptor	-3.08289	8.2e-05
NFIB	nuclear factor I B	-3.11911	4.98e-20
PLPP3	phospholipid phosphatase 3	-3.16529	5.7e-12
SOX15	SRY-box 15	-3.18139	1.9e-08
C1orf106	chromosome 1 open reading frame 106	-3.22334	1.4e-08
PALMD	palmdelphin	-3.26294	7.15e-11
CWH43	cell wall biogenesis 43 C-terminal homolog	-3.26776	2.54e-07
TPM2	tropomyosin 2 (beta)	-3.2835	2.79e-15
LOC101930400///AKR1C2	aldo-keto reductase family 1 member C2-like///aldo-keto reductase family 1, member C2	-3.28986	3.87e-09
DSG1	desmoglein 1	-3.29107	0.000865
LEPROT///LEPR	leptin receptor overlapping transcript///leptin receptor	-3.29527	7.96e-11
CDCP1	CUB domain containing protein 1	-3.35971	2.05e-09
EPS8L2	EPS8 like 2	-3.3782	8.73e-08
KRT17///JUP	keratin 17///junction plakoglobin	-3.41968	0.000163
SERPINB7	serpin family B member 7	-3.43445	3.15e-05
GPR87	G protein-coupled receptor 87	-3.44776	1.25e-06
MUC1	mucin 1, cell surface associated	-3.46901	3.3e-11
EFEMP1	EGF containing fibulin like extracellular matrix protein 1	-3.47201	1.01e-10
KLK7	kallikrein related peptidase 7	-3.49346	5.43e-05
NEBL	nebulette	-3.49694	1.25e-11
COL4A5	collagen type IV alpha 5 chain	-3.51447	1.18e-07
PID1	phosphotyrosine interaction domain containing 1	-3.51538	9.05e-09
CRCT1	cysteine rich C-terminal 1	-3.51572	0.000173
MMP28	matrix metallopeptidase 28	-3.53681	9.12e-09
ALOXE3	arachidonate lipoxygenase 3	-3.53961	8.38e-07
AIM1L	absent in melanoma 1-like	-3.54077	3.75e-11
TP63	tumor protein p63	-3.54676	2.05e-08
DSC1	desmocollin 1	-3.55307	0.000141
ANXA8L1///ANXA8	annexin A8-like 1///annexin A8	-3.57002	7.75e-10
C1orf68	chromosome 1 open reading frame 68	-3.57016	8.84e-10
POU2F3	POU class 2 homeobox 3	-3.57609	2.67e-06
IRX4	iroquois homeobox 4	-3.58991	4.75e-08
CCL27	C-C motif chemokine ligand 27	-3.59304	5.18e-08
ALDH2	aldehyde dehydrogenase 2 family (mitochondrial)	-3.60686	1.3e-10
SUPT20H///DES	SPT20 homolog, SAGA complex component///desmin	-3.63482	5.36e-13
KRT7	keratin 7	-3.68676	4.35e-09
PTK6	protein tyrosine kinase 6	-3.71625	1.09e-08
KRT2	keratin 2	-3.74153	4.56e-08
AHNAK	AHNAK nucleoprotein	-3.74953	7.82e-09
MYLK	myosin light chain kinase	-3.75201	5.78e-09
CYP26B1	cytochrome P450 family 26 subfamily B member 1	-3.75494	4.62e-06
ABLIM1	actin binding LIM protein 1	-3.75869	1.33e-11
SPINT2	serine peptidase inhibitor, Kunitz type 2	-3.79783	2.29e-08
EVPL	envoplakin	-3.95172	6.33e-09
SPINT1	serine peptidase inhibitor, Kunitz type 1	-3.97091	1.51e-09
CDS1	CDP-diacylglycerol synthase 1	-3.97333	4.53e-08
NTRK2	neurotrophic receptor tyrosine kinase 2	-3.99143	8.78e-08
RAPGEFL1	Rap guanine nucleotide exchange factor like 1	-4.00153	1.06e-09
SPRR1A	small proline rich protein 1A	-4.00832	0.00785
HOXA10-HOXA9///MIR196B///HOXA9	HOXA10-HOXA9 readthrough///microRNA 196b///homeobox A9	-4.00869	9.32e-12
RAB25	RAB25, member RAS oncogene family	-4.02871	4.77e-06
MFAP4	microfibrillar associated protein 4	-4.03814	9.25e-09
CXADR	coxsackie virus and adenovirus receptor	-4.05327	2.49e-09
EHD2	EH domain containing 2	-4.05443	3.13e-12
DSC3	desmocollin 3	-4.05707	2.96e-05
GJA1	gap junction protein alpha 1	-4.08039	1.73e-09
IL1R2	interleukin 1 receptor type 2	-4.15945	4.66e-07
EXOSC7///CLEC3B	exosome component 7///C-type lectin domain family 3 member B	-4.23078	2.9e-08
CHP2	calcineurin like EF-hand protein 2	-4.24483	1.65e-10
CDSN	corneodesmosin	-4.25821	4.83e-06
GATA3	GATA binding protein 3	-4.26528	3.32e-10
LYPD3	LY6/PLAUR domain containing 3	-4.26877	7.88e-07
SPINK5	serine peptidase inhibitor, Kazal type 5	-4.26878	4.6e-06
FBLN2	fibulin 2	-4.27002	3.5e-09
ELOVL4	ELOVL fatty acid elongase 4	-4.28227	2.88e-09
LRIG1	leucine rich repeats and immunoglobulin like domains 1	-4.31531	5.45e-09
EMX2	empty spiracles homeobox 2	-4.3355	4.16e-10
S100A2	S100 calcium binding protein A2	-4.33953	2.1e-05
FCGBP	Fc fragment of IgG binding protein	-4.37221	2.26e-11
CLU	clusterin	-4.40266	8.91e-11
SOSTDC1	sclerostin domain containing 1	-4.41733	1.25e-10
CXCL12	C-X-C motif chemokine ligand 12	-4.47432	1.77e-08
KRT6B	keratin 6B	-4.49108	5.18e-06
KRT6A	keratin 6A	-4.49409	0.000974
CSTA	cystatin A	-4.49686	6.81e-06
COBL	cordon-bleu WH2 repeat protein	-4.52651	3.25e-13
CALML5	calmodulin like 5	-4.54252	2.24e-06
KLK11	kallikrein related peptidase 11	-4.54912	1.25e-08
SCEL	sciellin	-4.56041	2.06e-08
DEFB1	defensin beta 1	-4.567	1.65e-10
CYP4B1	cytochrome P450 family 4 subfamily B member 1	-4.63095	5.78e-12
DUOX1	dual oxidase 1	-4.6778	4.28e-07
CST6	cystatin E/M	-4.69443	3.71e-06
KRT23	keratin 23	-4.70789	9.05e-09
SFN	stratifin	-4.72043	1.21e-08
F3	coagulation factor III, tissue factor	-4.72918	3.84e-11
CRIP1	cysteine rich protein 1	-4.79759	4.97e-09
CA6	carbonic anhydrase 6	-4.95231	8.37e-16
FLG	filaggrin	-4.9809	4.67e-06
CNN1	calponin 1	-5.00859	9.4e-15
BBOX1	gamma-butyrobetaine hydroxylase 1	-5.08312	2.17e-10
ACKR1	atypical chemokine receptor 1 (Duffy blood group)	-5.1571	1.15e-09
PDZD2	PDZ domain containing 2	-5.23104	6.09e-11
ZNF750	zinc finger protein 750	-5.2748	2.4e-07
LY6D	lymphocyte antigen 6 complex, locus D	-5.2832	6.76e-07
AZGP1	alpha-2-glycoprotein 1, zinc-binding	-5.35537	1.18e-10
KRT6C///KRT6B///KRT6A	keratin 6C///keratin 6B///keratin 6A	-5.37781	2.42e-05
C1orf116	chromosome 1 open reading frame 116	-5.39342	2.11e-20
DST	dystonin	-5.60435	1.93e-07
SCNN1A	sodium channel epithelial 1 alpha subunit	-5.6343	9.35e-12
ANK3	ankyrin 3, node of Ranvier (ankyrin G)	-5.73924	2.23e-10
ADIRF	adipogenesis regulatory factor	-5.87071	2.26e-13
KRT19	keratin 19	-5.90714	6.32e-15
KRT1	keratin 1	-5.96109	1.18e-06
HOPX	HOP homeobox	-6.07357	5.26e-09
LGALS7B///LGALS7	galectin 7B///galectin 7	-6.12545	1.41e-06
PPL	periplakin	-6.19421	7.47e-09
CXCL14	C-X-C motif chemokine ligand 14	-6.20791	3.81e-08
DSP	desmoplakin	-6.24635	1.48e-08
KRT5	keratin 5	-6.35619	9.5e-07
PKP1	plakophilin 1	-6.43175	2.06e-07
TACSTD2	tumor-associated calcium signal transducer 2	-6.45774	1.92e-09
SERPINB5	serpin family B member 5	-6.46241	4.46e-09
AQP3	aquaporin 3 (Gill blood group)	-6.46262	4.18e-08
CFD	complement factor D	-6.56736	1.9e-12
LOR	loricrin	-6.86276	8e-08
FGFR3	fibroblast growth factor receptor 3	-7.13789	4.2e-11
KRT15	keratin 15	-7.96667	2.91e-10
KRT14	keratin 14	-8.06282	2.17e-07
SCGB1D2	secretoglobin family 1D member 2	-9.05405	4.62e-22
