# Supplementary material for: ALDH2 is a novel biomarker and exerts an inhibitory effect on melanoma
Source: Sci Rep. 2024 Feb 20;14:4183. doi: 10.1038/s41598-024-54084-y (PMC10879513; doi:10.1038/s41598-024-54084-y)
Supplement: Supplementary file 3 — Supplementary Information 2. [file 41598_2024_54084_MOESM3_ESM.xlsx]

## Sheet: Sheet1
MAD1L1	MAD1 mitotic arrest deficient like 1	7.38939	5.71e-24
GPR143	G protein-coupled receptor 143	7.06029	2.29e-16
PHACTR1	phosphatase and actin regulator 1	6.26131	2.54e-19
UBE2S	ubiquitin conjugating enzyme E2 S	5.95997	5.11e-20
PLXNC1	plexin C1	5.86512	3.17e-20
DUSP4	dual specificity phosphatase 4	5.80493	2.13e-13
PLEC	plectin	5.75423	6.5e-12
PMEL	premelanosome protein	5.71743	2.11e-20
HSPH1	heat shock protein family H (Hsp110) member 1	5.58139	5.96e-21
ABHD2	abhydrolase domain containing 2	5.50812	8.21e-12
TYR	tyrosinase	5.50688	6.55e-18
SDC3	syndecan 3	5.49317	2.68e-17
HSP90AB1	heat shock protein 90 alpha family class B member 1	5.4428	6.24e-16
AP3D1	adaptor related protein complex 3 delta 1 subunit	5.27326	1.09e-21
GAPDH	glyceraldehyde-3-phosphate dehydrogenase	5.19629	6.12e-23
ANP32A	acidic nuclear phosphoprotein 32 family member A	5.19399	2.13e-19
GDF15	growth differentiation factor 15	5.17766	7.49e-16
LZTS1	leucine zipper tumor suppressor 1	5.12853	4.72e-12
NTRK3	neurotrophic receptor tyrosine kinase 3	5.06038	0.000183
CERS1///GDF1	ceramide synthase 1///growth differentiation factor 1	5.0458	2.1e-12
TUBB2B///TUBB2A	tubulin beta 2B class IIb///tubulin beta 2A class IIa	4.94221	1.58e-22
ACTB	actin beta	4.87525	2.3e-19
UBE2M	ubiquitin conjugating enzyme E2 M	4.84723	6.75e-18
TOP2A	topoisomerase (DNA) II alpha	4.84411	6.94e-14
PRKCSH	protein kinase C substrate 80K-H	4.82837	1.37e-17
HOPX	HOP homeobox	-6.07357	5.26e-09
PPP1R1A	protein phosphatase 1 regulatory inhibitor subunit 1A	-6.11472	1.62e-23
LGALS7B///LGALS7	galectin 7B///galectin 7	-6.12545	1.41e-06
PPL	periplakin	-6.19421	7.47e-09
CXCL14	C-X-C motif chemokine ligand 14	-6.20791	3.81e-08
DSP	desmoplakin	-6.24635	1.48e-08
SCGB2A1	secretoglobin family 2A member 1	-6.27548	4.5e-20
TNXB///TNXA	tenascin XB///tenascin XA (pseudogene)	-6.29508	7.5e-15
KRT5	keratin 5	-6.35619	9.5e-07
PKP1	plakophilin 1	-6.43175	2.06e-07
FGFR2	fibroblast growth factor receptor 2	-6.43386	5.69e-15
TACSTD2	tumor-associated calcium signal transducer 2	-6.45774	1.92e-09
SERPINB5	serpin family B member 5	-6.46241	4.46e-09
AQP3	aquaporin 3 (Gill blood group)	-6.46262	4.18e-08
CFD	complement factor D	-6.56736	1.9e-12
RBP4	retinol binding protein 4	-6.61964	6.41e-19
C3	complement component 3	-6.65045	2.01e-08
FABP4	fatty acid binding protein 4	-6.69831	1.39e-20
PIP	prolactin induced protein	-6.7554	2.69e-15
LOR	loricrin	-6.86276	8e-08
FGFR3	fibroblast growth factor receptor 3	-7.13789	4.2e-11
KRT15	keratin 15	-7.96667	2.91e-10
KRT14	keratin 14	-8.06282	2.17e-07
SCGB1D2	secretoglobin family 1D member 2	-9.05405	4.62e-22
SCGB2A2	secretoglobin family 2A member 2	-9.06505	5.8e-12

## Sheet: Sheet2
group	Control	Control	Control	Control	Control	Control	Control	Tumor	Tumor	Tumor	Tumor	Tumor	Tumor	Tumor	Tumor	Tumor	Tumor	Tumor	Tumor	Tumor	Tumor	Tumor	Tumor	Tumor	Tumor	Tumor	Tumor	Tumor	Tumor	Tumor	Tumor	Tumor	Tumor	Tumor	Tumor	Tumor	Tumor	Tumor	Tumor	Tumor	Tumor	Tumor	Tumor	Tumor	Tumor	Tumor	Tumor	Tumor	Tumor
sample	C1	C2	C3	C4	C5	C6	C7	T1	T2	T3	T4	T5	T6	T7	T8	T9	T10	T11	T12	T13	T14	T15	T16	T17	T18	T19	T20	T21	T22	T23	T24	T25	T26	T27	T28	T29	T30	T31	T32	T33	T34	T35	T36	T37	T38	T39	T40	T41	T42
DSP	9452.9	27688.7	14877.9	9097.1	15464	21283	17025.5	1512.9	125.1	35.7	18	122.8	99.5	18.7	127.2	186.6	149.1	26.2	46.9	122.1	3602.2	175.5	76.7	258.7	262.2	176.5	3603.8	191	170.4	72.3	123.3	202.1	132.5	91.7	169.6	110.2	148.5	81.9	7184.3	280.7	10837.4	9422.7	198.8	76.6	115.9	111.7	123.5	136.1	258.2
PRKCSH	305.2	22.9	43.2	61.9	25.4	1330.9	226	3107.5	3533.8	2997.7	3508.9	2587.2	2357.3	4693.5	3483.2	3182.3	3726.4	3920.9	4186.3	3721.9	1296.3	3820.1	3604.9	1562.5	2829	2874.2	3018.8	3386.7	4566.4	3442.4	2733.1	3038	3129.7	3292.9	3365.8	2683.4	2660.1	1853.7	2127	2823.1	1843.2	1600.5	3066	3575.9	3539.7	3490.6	3014.3	3683.1	3152.9
ANP32A	6.1	20.4	14.1	31.6	10.9	28.6	113.5	1061.9	934.2	788.8	763.6	1374.9	543.6	1046.5	1186.3	882.4	809.2	811.9	1139.8	623.6	380.7	852.3	444.7	375.6	172.6	767	1329.6	993.5	685.5	1485.8	1724	1368.6	1519.4	916.7	1221.5	1069.4	974.5	560.9	340.6	452	517.6	323.6	1197.4	940.1	997.2	624.4	544.2	406.4	765.7
TOP2A	11.9	5.2	16.8	14.3	117.1	10	93.5	936.6	918	133	242.2	705.6	253.4	623.3	472.1	446.2	782.6	670	876.3	1545.3	168.2	1209.9	1129.2	600.8	248.4	535.8	1735.9	1939.2	1278.7	180.4	1261.8	311.9	305.5	640.9	897.7	516.6	332.9	579.6	338.5	432.4	358.7	229	765.9	599.5	645.9	588.6	1778.2	525.8	1666.8
KRT5	16386.3	38726.5	10201.5	18680	14336.9	43257.1	52350	9590.8	107.8	63.6	174.6	229.6	134.8	78.3	159.3	58.2	210.4	152.9	53.7	252.7	9751.1	272.3	147.1	438.3	93.8	299.4	17148.2	323.4	125	69.9	138	182.4	357.9	35	158.2	301.2	41.9	24.4	19099.1	242	36111.4	23895.2	320.7	203.1	47.6	82.8	90.8	67.4	232
TACSTD2	7447.5	14316.3	21845	8072.2	11865.4	16205.7	12377.8	733.8	71.4	43.1	240.3	146.6	77.8	75.2	167.6	117	93.8	48	21.3	23.2	2237.2	190.4	74	148.9	158.3	219.5	1898.2	165	99.1	58.7	101	134.4	92.6	26.1	67.9	94.9	44.6	14.3	4792.8	114.9	4015	5093.3	128.3	22.3	129.8	39.9	165.3	43.2	180.5
UBE2S	13.1	113.8	9.6	171.8	29.8	62	88.1	4211.9	3408.8	2493.7	2664.4	3707.2	1588.1	3929.6	2659.9	4416.7	4318.8	2798.6	5169.1	3106.1	463.8	3421.8	5439	2217	3229.9	2593.1	3974.9	5043.7	3710	3076.7	4596.9	3591.1	2154.3	3622.7	4226.1	1845.3	1420.7	1233.2	1578.1	1322.3	1793	769.3	5344.6	3964.5	4635.5	2434.5	3959.8	2208.9	3813.8
SDC3	238.2	229	64	30.2	87.4	72.3	74.9	5533.1	4536.9	4284.6	7186.6	4340.6	6572.3	4962	5556.4	5715.9	5211.3	8923.8	6888.7	7885.5	964.1	5800.9	3804.8	3047	1176.5	3678.3	4596.7	5215.4	6154.1	7467.8	3328.6	5842.3	6066.8	5831.2	4465.1	4735.9	803.4	1612.6	1228.3	1173.8	1351	958.1	3328.9	7952.6	4400.5	9443.6	4092.2	11022	6211.8
UBE2M	75.6	42.8	49.9	42.3	12.9	227.6	92.7	2935.5	2491.3	1972.2	2148.1	2998.7	580.6	2854	1677.4	2622.1	2306.6	1154.7	2386.5	590.2	733.1	1222.7	2230.5	1030.2	1630.2	1391.9	1193.4	1814.4	1381.5	3177.7	2865.8	3179.7	2398.2	3127.8	2517.3	945.2	1145.2	1420.8	1275.9	1662.6	1779.6	710.1	2613.6	2760.3	2691.1	1209.9	804.4	577.3	669
PPL	3106.4	4751.5	5633.6	3370.2	3414.9	6814.8	5252.1	203.4	63.7	82.3	31.9	15.8	34	34.3	24.8	67.2	14.8	34	22.5	16.8	648	15.4	61.7	139	60.1	105.1	590.1	50.7	24.4	148.9	72	44.4	16.2	15.2	16.7	76.9	12.3	31.1	1946.6	385	3748.9	2031.3	20.9	82.8	34	22.9	19.8	22.8	12
FGFR2	2616.5	3236.2	1349.3	2670.8	2026.1	2289.4	1174.5	13.2	16.1	27.3	45.3	16.6	17.6	22.9	23.5	20.7	27.8	16.7	16.9	17.7	538.1	15.1	9	16.9	29.8	13.6	43.4	17.4	15.6	11.8	10.6	16	13.6	10.3	15	16.8	39.1	10.5	174.7	9.3	81.1	796.3	14.1	17.7	25.3	32.8	24.4	17.3	18.9
FABP4	21977.2	12368.7	19881.1	28708.3	41290.5	14051.7	9426	175.8	278.3	35.7	123.1	233.7	193.6	100.1	67.5	179.2	133	161.1	130.2	217.8	2441	85.4	143.3	61.7	212.5	315.3	231	200	162.4	92.7	190.6	142.8	106.7	154.9	345.3	190.9	112.5	550.2	389	307.5	217.6	667.4	171.8	131.5	259	152.3	225.9	100.6	274.6
DUSP4	22.4	192.7	16.5	193.4	331.2	144.4	157.4	7977.1	6276.4	5807.6	10480.5	6041.4	5537.8	4697.3	11146.2	7967.3	7493	10935.4	6270.5	9135.4	191.5	7183.6	10858.5	2939	345.6	6700.2	11691.6	9547.9	11489.3	9053.9	6390.7	10783.8	7078.7	7664.9	7495.3	6267.6	2317.3	686	2588.7	4039.5	1586.7	2018.6	8191.6	9538.3	6239.8	9146.9	6763.6	10539.3	12356.2
FGFR3	6020.9	18606	5552.3	4582.4	5829.1	8202	13086.7	67.1	19.2	36.3	28.5	17.7	56.2	41.2	51.5	47.3	38.2	23.5	26.8	48.8	2270.2	26	37.4	24.7	68.8	31.7	1481.1	24.4	33.5	19.9	21.6	30.6	32	29	25.8	29.6	40.8	21	1005.3	20	1399.1	4136.6	23.5	25.8	32.9	38.7	24.3	52.1	38.9
KRT15	8057.6	18452	6071.5	9569.2	5696.1	7075	12668.7	11.5	84.6	42.3	19.7	12.9	26	14.2	19.6	13.2	18.5	16.1	14.3	21.2	4252.4	12.7	51.1	27.8	24.1	18	568.1	15.6	11.8	11.4	10.9	26.5	11	7.2	17.5	14.1	40.3	9.7	3183	96.1	784.1	6876.3	10.4	9.7	33.3	24.5	20.7	27	13.3
SERPINB5	2539.5	6190.3	4381.1	2722	4927.9	4762.4	4565.4	598.5	21.5	30.7	28.4	34.3	45.7	47.4	42.9	28.7	27	22.4	29.9	37.8	701.4	28	12.3	32.1	133	19.6	639.9	13.2	16.5	11	18.1	13.4	27.2	20.1	17.6	25.8	17.4	47.9	1879.9	21.5	2249.7	3522.8	26.5	15.4	28.3	13.1	30.7	28.5	27.6
MAD1L1	6.9	10.2	7.7	7.9	9.2	241.7	13.5	2943.2	3282.7	1814	3384.9	3206.2	1262	3715.2	3021.6	2919.8	3168.1	3009	2496.6	2735.9	551.2	2165.3	2701.7	1413	2208.2	2823.9	2902.3	3318.7	3830.7	2637.1	2511	3046.9	2031.6	2915.3	3286.2	1741.4	2660.6	1347.9	1908	1877.9	1255.9	704	2950.8	2373.5	3663.6	2714.2	2253.6	3141.3	3057
CFD	16871.5	8488	6845.8	14498.4	24990.3	27216.6	19611.4	30	248.1	165.4	150.4	229.7	296.5	283.1	29.9	92.4	354	26.5	73.7	24.2	2741.9	48.5	11.2	174.3	326.5	277.6	58.7	103.6	118.6	45.1	150.5	293.5	88.6	136.3	221.6	184.1	18.8	781.3	2101.2	370.6	375.8	2414.3	76.2	228.3	349.4	216.9	250.1	336.7	254.2
PPP1R1A	1483.7	440.6	540.6	1815.9	1714.6	795.5	1031.3	12.3	13.3	16.5	40	10.3	17.7	30	17.3	12.7	16.6	12.6	13.7	29	19.6	13.9	7.6	13.5	29.8	8.7	15.4	8.9	13.8	11.6	6.3	10	12.1	12	12.5	15.4	22.2	12.6	93.6	7.3	9.8	12.6	12.6	20.6	10.2	14.5	10.7	15.6	14.4
ABHD2	282.6	323.5	344.6	340.4	908.7	433.6	203.5	2776	3126.5	3103.8	2773.9	3740.1	2229.1	3084.9	3284.9	3481.3	3150.6	3160.1	3187.1	2907.3	587.5	1994.5	2596.3	512.6	887.1	2964.1	2430.9	3010.1	3322.8	2799.3	1812.2	3821.2	3127.1	2580.4	3220.6	2422.9	444.1	656.4	2314.6	549.8	1069.2	639.8	3073.9	2469.2	3205.5	2582.3	2684.3	2658.2	2525.3
SCGB2A1	650.3	352.8	922.2	623.3	1485.6	1291.2	396.9	4.9	14	23.8	13.7	10.6	20.2	17.3	19.4	9.9	14.4	13.1	11.9	10.1	11.1	5.9	16.9	5.8	24.5	14.2	5.5	5.8	12.9	4.4	2.6	5	6.1	5.4	9.8	15.7	6.2	6.4	4.5	1.9	5.3	52.2	8.4	20.9	9.2	19.6	8.6	11.6	13.4
TNXB	7146.9	4298.2	5878.6	6568.1	5485.9	15118.6	5896.2	59.6	80.9	33.1	125.1	41.4	73.1	129.6	52	129.5	77.3	97.6	76.3	122.6	664.3	87.9	70.1	57.5	196.4	106.2	95.8	48.9	44.5	29.6	43.3	26.3	29.6	46.2	33.5	48.6	81.9	227.5	760	991.3	56.7	1780.9	115.7	28.3	48.3	85.5	28.7	118.6	62.8
SCGB2A2	36546.2	30412.1	16199.7	36135.1	31474.9	20915.3	17288.1	2.5	237.6	10.5	31.6	615.3	7.3	24.6	18.8	53.7	6.3	173.3	51.2	30.3	61.6	4.1	72.9	35.5	178.8	413.7	40.2	303.8	467.5	35.7	5.6	618.6	40.3	2.7	96.5	5	10.9	8.6	1121.9	130.3	28.9	2068	29.5	15.4	241.5	20	480.8	14.3	826.1
CERS1	29.9	34.7	33.6	36	35.4	19.7	31.8	1996.7	1564.6	1581	1375	1431.7	1237.5	1593	1311.9	1954.5	1514.9	1909.2	2087.2	2095.3	22.5	2076.4	1531.1	196.4	675.8	1293.1	1521.1	1652.2	1754.1	1523.8	1002.3	1138	1436.1	1382	1303.2	1116.8	582.5	202.8	244	275.3	302	113.8	1504.4	1737.2	1550.1	1705.5	1400	2146.9	1582.9
LGALS7B	2602.4	8159.6	4645.3	2031.2	6236.2	39451.1	22358.1	633.8	26.7	66	48.8	23.5	126.2	57.9	89.9	164.4	140.3	40.4	21.5	31.4	4892.5	27.5	27.9	128.3	41.8	27.2	3766	9	102.4	12.2	22.6	107.7	59	118	33.9	108.7	17.4	21.4	9908.5	172.9	4126.6	13540.4	152.8	137.1	17.8	45.5	76.7	53	81.6
NTRK3	381.7	418.3	267.8	367.1	483.2	434.9	489.1	10893	7860.6	7686.5	14108.9	9976.9	10330.1	11470.4	12065.5	13188.2	10651.7	15282.4	12969.9	15171.3	137.9	12703.6	9430.6	167.2	236.3	9953.2	13501.6	13781	11880.2	6988.3	8530.8	8081.1	7736.3	9599.5	11483.9	9250.3	157.3	129.9	167	142.1	127.4	204.9	7349.8	9181.4	9423.9	12482.9	12654.3	11548.2	13244.3
PLXNC1	11.9	20.7	21.1	10.6	25.4	10.9	15.2	827.8	2704.1	1758.6	789.1	3174.6	534.5	1313.8	674.6	885.3	1095.1	837.3	1271.1	1160.4	389.2	969	2117.5	940.9	669.5	755.2	848.7	1226.6	978.2	1447.9	2313.1	1988.2	1608.4	882.9	1456.5	1087.2	1170.9	1001.4	312.3	510.1	116.8	538.1	1178.2	821.4	1014.1	471.4	748.9	178.7	789.3
PIP	18383.4	4691.8	1317	18398.5	31332.7	30914.3	17898.2	52.3	232	33.5	243.7	231.5	199.5	49.8	82.8	120.1	79	264.5	173.6	48.9	216	121.5	59.2	153.3	375.1	52.8	132.2	182.4	227.2	47.6	33.2	43.7	95.4	62	137.9	64.7	88.4	77.3	1767.8	91	102.8	2511.5	81.9	108.5	42.7	142.2	31.4	100.9	249.1
TYR	544.5	498.8	279.8	383.6	538.8	607.6	411	19451.7	36967.6	19137.6	30690.4	32055	27143.3	35546.1	27241	26333.3	32373.1	33872.5	25180.9	26277.1	448	28988.1	22735.5	27838.7	34868.9	24546.1	19017.5	20975.8	20698.8	19081.2	17801.7	20820.4	18685.1	22200.2	25762.7	21884.5	7571	5480.4	19659.7	20185.8	16289.1	11666.3	21508.7	17036.9	31047	25023.6	23337.4	23193.9	28117.1
GPR143	36.7	26.7	31.8	32.5	45.2	42.9	33.7	5071.3	11051.2	6155.4	7641.1	10696.2	6074.6	8266.2	7396.3	7184.2	7672.8	6446.1	6934.8	4296.6	40.7	5570.7	8406.1	1697.9	11099.9	8629.9	4340.8	5520.1	5382.7	5814.5	7546.1	8086.2	4627.8	8082.3	7663.1	6633.4	2229	925.8	1538.3	1108.9	1110.8	777	8596.3	6611.6	9189.2	5670.7	7543.3	5362.3	5259.9
SCGB1D2	27690.7	15085.3	5201.4	25731.9	19990.6	19733.7	12832.2	18.3	34.8	25.5	21.5	279.1	21.5	30.2	20.8	17.9	23.9	24.3	34.8	31.4	14.8	14.2	18.7	15.6	47.7	36.9	17.8	36.7	101.3	18.7	14.1	150.2	24.7	11.7	14	31.5	35.4	15.5	103.4	10.1	18.3	406.2	17.6	24.5	23.3	28.1	35.4	20.9	276.5
LOR	510.3	38836.9	61088.7	496.7	46027.1	44701	41389.5	92.5	124	53.4	203.7	141.9	187.8	114.7	56.9	29.6	42.1	128	44.3	55.1	2973.5	54.2	70.7	328.8	72.3	114.1	5718.7	81.1	34.4	15.8	44.1	19.9	19.7	18.3	82	34.7	50.8	37.4	10362.2	70.2	430.3	7668.9	62.1	79.6	27.7	66.9	99.3	98	45.3
AP3D1	28.7	16.2	54.9	17.8	25.5	14.8	43.1	1689.6	1938.9	406.6	1379.6	1592.1	491.5	1721.6	1120	1085.5	1134.3	1583.3	1355.2	2849.2	440.3	1259.2	1646.9	1123.7	1194.2	800.2	1534.2	1840.1	1381.6	842.5	929.2	1283.3	1203.3	933.8	1111.8	713.3	282.8	670.3	426.6	879	499.7	358.2	1113.3	957.7	942.6	892.5	1199.6	1542.4	742.6
HSPH1	28.2	31.6	18.1	36.2	44.1	40.4	34.1	1626	2428.6	1611	1737.5	2345	931.2	1792.3	1899.4	2181.8	1577.1	2365	2877	2860.4	405.7	2061.4	3216.5	1018	1155.8	1160.6	2422.3	2721.9	4346.6	1364.4	2654.5	1401.8	1811	1482.9	1673.1	2067.4	3019.6	682	632.5	1898	398.9	294.8	1487	1242.7	1100.2	660.2	1867.8	1648.3	1885.6
KRT14	49901.5	103475	48124.3	47900.2	59447.2	69766.9	83615.7	22426.6	92.8	119.2	45.2	164.7	105.7	207.2	196.1	25.9	229.9	171.4	13.3	25.3	14704.2	329.2	26.7	363.2	106.1	390.6	32441.3	300.9	197.2	40.1	147.5	212.1	249.6	28.1	210	162.1	49.1	11.6	28409.3	483.8	41208.6	31211.8	366.2	28.1	28.2	17.8	81	162.3	310.7
TUBB2B	30.9	13.3	19.7	34.4	36.7	47.9	18.3	923.9	932.9	1381.2	619.5	927.7	533.9	755.2	900.9	1135.2	884.4	668.2	1233.5	684.6	390.4	674.6	814.5	1155.5	563.4	339.9	660.4	626.3	468.7	1441.3	875.1	1044.7	1393.6	870.2	1209.7	345	1190.1	669.5	612.8	1333.9	3299.1	770.6	1118.3	915.5	1021	383	530.1	700.9	612.6
PMEL	444.2	425.9	772.3	398.1	558.1	862.3	436	30044.1	49772.4	21490.3	32958.9	47563.6	16764.2	41619.5	41461.9	39688.7	41317.3	42466.5	28507.3	39122	1139.8	34751.2	36152.5	33546.9	64665.6	33015.7	36097	32985.7	34376.2	20498.5	23296.7	31887	18198.4	28692.8	36873.1	24097.4	25946.8	16260	11962.8	19339	11883.6	25681.5	34924.5	24146.8	41226	28332.5	30992.5	23470.4	36777.8
HOPX	3386.1	7622.8	12556.3	2342.8	7692.1	11772.3	6901.7	159.5	93.1	33	143.4	133.9	21.7	14	46.4	130.6	176.4	80.6	15.4	22.5	1014.5	28.7	112	210.8	26.9	76.3	832.5	162.6	20.4	27.3	97.3	81.6	47.3	69.5	136	137.3	144.8	444.9	2346.5	146.2	2341.9	2235	124.8	88.2	24.7	16.8	35.8	47.9	24.5
PHACTR1	5.9	25.7	15	14.7	32.6	17.9	115	1988.7	2316.7	1225.5	1985.6	1925.5	1354.5	1651.3	1681.1	1840.4	1810.5	2580.3	2725.7	2607.3	144.6	2546.7	2981.5	1586.1	1812.9	3144	3221	4384.3	3320.3	1320.2	2475.7	2230.8	1497.7	1826.8	2347.9	1489.2	1224.6	716.6	332.6	793.3	1093.3	354.1	2833.4	1533	2230.2	1458.4	3300.7	1430.2	2519.5
HSP90AB1	417.6	142	17.8	480.8	18.4	1101.6	48.8	4865.6	8414	9686.2	5193.2	10929.1	4276.1	6884.2	5745.5	5628.9	5612.7	2545.3	6347	1672.6	2003.2	3772.5	4911.5	8387.5	5254.4	5767.8	3854.3	3793.2	2570.1	7873.1	8507.2	8530.7	8063.7	6921.8	7840.9	8661.1	17920.1	6240	3249.8	8557	8490.6	5036.3	7863.3	5907.5	7097.3	3196.6	4209.1	2065.5	2854.8
PLEC	12.3	18	11.6	5.3	15.5	21.4	9.1	1023.5	406.2	469.8	539.3	989.7	150.9	811	1054.6	1147.3	1120.5	930.3	1258.3	710.4	759.6	963.2	1081.2	887.7	287.9	11.5	898.7	1096.1	560.8	1284.5	1070.1	1075.8	1414.3	774.8	833.7	13.5	808.8	721.1	1693.7	1783.2	2169.6	1105.8	1294	1295	1013.3	456.2	39.9	476	698.1
GAPDH	14622.2	4956.6	4061.1	11976.4	4405.8	28057.5	12820.9	47405.7	58532	58590.9	60540.9	53805.8	54584.8	61905.5	59991.1	55892.1	62163.2	66315.7	55177.5	62899.8	32196.7	51200.6	42933.3	48914.2	57944.5	36407.9	37982.7	33527.8	35839.9	31894.3	23277.7	37600.8	33816.3	37308.1	40651.7	30986	43273.9	29263.4	32427.2	24001	29787.3	29230.8	34223.4	37561	46269.4	52942.4	30503	57131.3	45355.2
C3	7903.2	3450.4	10880.2	9345.2	7726.6	7057	8616.7	23.4	38.8	255.3	34.2	48.6	160.8	26.4	47.1	21.6	18.5	43.1	35.9	29	8177.8	43.8	39.4	328.9	65.5	135.7	50	26.9	34.2	25.3	25.3	31	40.4	54	15	51.4	37	2682.4	7517	3768.7	643.2	7503.8	31.9	31	26.4	44.5	26.8	27.1	47.8
CXCL14	30701.4	53235.5	8519.7	28997.5	31311.8	37480	34700.4	535	176.3	944	293.2	39.2	908.8	149.6	247	280.4	217.9	620.3	177.4	99	8849.9	241.7	139.1	384.8	39.6	168.7	5942.4	149.8	292.2	861.9	42.9	371	574	226	32	431.8	13	3771	8676.3	3486.5	7883.5	10349.4	91	1249.1	62.2	833.7	69.8	878.9	192.3
LZTS1	16.1	23.6	20.9	41.3	299.4	46.3	200	2727.8	1799.6	2343.1	2338.5	2023.4	2181.4	2707	2864.1	2489.1	2045.1	3111.6	4395.8	2395.4	11.6	3082.2	1691	1282.2	815	1892.6	1382.6	2109.2	1451.4	3204.6	1806.1	2397.9	3202.1	2414.8	2110.2	1903.5	1030.2	970.2	867.2	2962.3	1248.4	549.3	2152.9	2960.6	2355.5	2851.3	1930	3035.9	2162.8
RBP4	2085.9	239	506.1	3472.4	3648.4	1311.7	1032.3	6.5	4.7	25.9	16.1	20.8	10	31.2	26.9	12.6	11	25	13.7	22.4	139.9	11.6	7.9	31.2	31.4	5.5	10.3	6.8	23.3	16.8	9.9	6	10.1	13.1	6.1	12.2	9.7	4.6	16.7	6.1	8.4	28.1	7.3	13	15.5	8.5	5.2	23	24.4
GDF15	68.7	279.7	955.5	20.1	55.3	128.8	176.1	3795.6	5628.9	6326.3	19152.8	6215.5	3291	4855	6170.1	7488.8	4169.3	9297.9	4158.2	7573	670.4	3351.9	9536	5658.7	3826	4488.6	3141	6448.6	3425.2	4565.5	3563.9	8854.7	3836.2	3582.9	4996.8	4896.9	2715.1	1067.9	5374.4	3502.6	1589.3	1193.3	8246.5	5306.6	5149	3850.9	4924.5	5426.7	6337.1
PKP1	1321.3	7088.9	3873.3	1347.9	2473.3	12452.9	12786.8	556.7	28.2	24.1	37	37.4	20.3	48.6	40.1	41.5	18.7	16.7	35.4	21	1644.8	15.3	11	18.3	43.2	14.5	1306.9	21.2	18.2	10.3	12.4	10.3	39.5	21.4	11.8	31.2	27.3	20.4	2692.8	11.2	9498.5	3807	11.5	39.5	36.3	27.6	24.9	52	43.3
AQP3	4797.4	26620.5	12146.7	5005.2	8190.2	12041.3	25194.1	715.6	95.5	18.6	37.4	35.6	30.3	249.9	14.9	134.3	117.3	27.5	54.2	22.2	2295.5	90.6	20.1	242.7	137.8	101.8	2445.3	97.7	36.2	73.8	51.5	65.4	82	70.7	14.4	91.7	69.1	266.1	7621.5	237.6	7866.3	7470.8	61.1	83.7	128.5	134.7	80.7	21.3	38.4
ACTB	871.5	226.6	555.1	627.9	247.3	4915.6	215.3	18018.6	21940	28234	15734.8	26965.3	10547.6	22446.2	17786.5	19159.8	21581.7	9018.6	21103	9296.9	26391.3	13949.8	16874.2	26430.8	28259.2	10002.7	10754.9	12772.3	7226.2	19939.8	15307.4	22492.2	22828.3	15649	21683.9	11040.6	19667.1	23852.9	14397.1	18508.6	24633.7	19300.2	22408.1	19587.3	20693.5	13618.8	6789.5	8464.5	10362.9
[truncated: 3 more columns]
