# Supplementary material for: ALDH2 is a novel biomarker and exerts an inhibitory effect on melanoma
Source: Sci Rep. 2024 Feb 20;14:4183. doi: 10.1038/s41598-024-54084-y (PMC10879513; doi:10.1038/s41598-024-54084-y)
Supplement: Supplementary file 4 — Supplementary Information 3. [file 41598_2024_54084_MOESM4_ESM.xlsx]

## Sheet: Sheet1
Gene.symbol	Gene.title	logFC	adj.P.Val
SPP1	secreted phosphoprotein 1	5.38381	1.18e-11
PRAME	preferentially expressed antigen in melanoma	4.66112	2.44e-11
RGS1	regulator of G-protein signaling 1	4.04032	8.5e-07
SNX10	sorting nexin 10	4.03433	2.5e-09
MAGEA6	MAGE family member A6	3.85179	1.66e-06
BIRC7	baculoviral IAP repeat containing 7	3.7553	4.97e-07
GDF15	growth differentiation factor 15	3.71142	1.38e-05
S100A1	S100 calcium binding protein A1	3.47984	4.53e-06
SERPINE2	serpin family E member 2	3.44353	1.15e-13
MAGEA6///MAGEA3	MAGE family member A6///MAGE family member A3	3.3447	3.3e-06
MIA	melanoma inhibitory activity	3.15364	2.57e-06
UBD///GABBR1	ubiquitin D///gamma-aminobutyric acid type B receptor subunit 1	2.91093	0.00096
IGF2BP3	insulin like growth factor 2 mRNA binding protein 3	2.88419	2.29e-06
GZMB	granzyme B	2.85078	7.08e-08
S100B	S100 calcium binding protein B	2.82872	0.000242
MAGEA12	MAGE family member A12	2.82399	5.46e-06
DUSP4	dual specificity phosphatase 4	2.78162	3.88e-08
EDNRB	endothelin receptor type B	2.56419	5.1e-06
MIR8071-2///MIR8071-1///IGHV4-31///IGHM///IGHG2///IGHG1	microRNA 8071-2///microRNA 8071-1///immunoglobulin heavy variable 4-31///immunoglobulin heavy constant mu///immunoglobulin heavy constant gamma 2 (G2m marker)///immunoglobulin heavy constant gamma 1 (G1m marker)	2.56079	0.00782
TRIB2	tribbles pseudokinase 2	2.55166	6.22e-10
SLC16A4	solute carrier family 16 member 4	2.54636	3.43e-08
ETV1	ETS variant 1	2.5358	3.61e-06
CXCL13	C-X-C motif chemokine ligand 13	2.53483	0.000871
KCNJ1	potassium voltage-gated channel subfamily J member 1	2.50854	1.82e-14
PLA1A	phospholipase A1 member A	2.50125	0.000255
CALML5	calmodulin like 5	-4.63543	8.68e-16
KRT1	keratin 1	-4.661	1.52e-10
KRT5	keratin 5	-4.73598	2.17e-09
KRT6A	keratin 6A	-4.83837	3.67e-07
TACSTD2	tumor-associated calcium signal transducer 2	-4.86198	1.41e-13
DSP	desmoplakin	-4.91575	1.65e-10
COL17A1	collagen type XVII alpha 1 chain	-5.03503	3.08e-20
TRIM29	tripartite motif containing 29	-5.09345	2.43e-17
SFN	stratifin	-5.13942	5.23e-11
SERPINB5	serpin family B member 5	-5.14022	1.49e-15
LY6D	lymphocyte antigen 6 complex, locus D	-5.17377	2.69e-16
KRT2	keratin 2	-5.17408	1.02e-23
DSG1	desmoglein 1	-5.23531	1.4e-14
EFNA3	ephrin A3	-5.38205	3.65e-11
CDSN	corneodesmosin	-5.40603	3.1e-12
CST6	cystatin E/M	-5.43247	7.76e-15
POF1B	premature ovarian failure, 1B	-5.51433	1.23e-22
FGFR3	fibroblast growth factor receptor 3	-5.53415	3.75e-14
GATA3	GATA binding protein 3	-5.8219	4.84e-21
PKP1	plakophilin 1	-6.09509	1.42e-15
LGALS7B///LGALS7	galectin 7B///galectin 7	-6.22879	1.17e-13
KRT15	keratin 15	-6.5809	4.85e-13
FLG	filaggrin	-6.64238	4.12e-14
KRT14	keratin 14	-6.79881	2.75e-08
LOR	loricrin	-6.99977	8.31e-14

## Sheet: Sheet2
group	Control	Control	Control	Control	Control	Control	Control	Control	Tumor	Tumor	Tumor	Tumor	Tumor	Tumor	Tumor	Tumor	Tumor	Tumor	Tumor	Tumor	Tumor	Tumor	Tumor	Tumor	Tumor	Tumor	Tumor	Tumor	Tumor	Tumor	Tumor	Tumor	Tumor	Tumor	Tumor	Tumor	Tumor	Tumor	Tumor	Tumor	Tumor	Tumor	Tumor	Tumor	Tumor	Tumor	Tumor	Tumor	Tumor
sample	C1	C2	C3	C4	C5	C6	C7	C8	T1	T2	T3	T4	T5	T6	T7	T8	T9	T10	T11	T12	T13	T14	T15	T16	T17	T18	T19	T20	T21	T22	T23	T24	T25	T26	T27	T28	T29	T30	T31	T32	T33	T34	T35	T36	T37	T38	T39	T40	T41
DSP	3702.41	5213.71	3824.31	4881.44	4682.65	4814.23	26.6915	4404.5	64.1902	54.9124	15.3399	23.3465	118.602	38.7499	30.6587	13.8629	43.6737	95.9601	260.039	24.3395	121.558	46.965	23.8093	63.3827	44.9524	25.7199	40.0555	50.1376	37.699	29.7782	341.077	440.312	336.073	1658.95	278.647	290.987	834.237	19.4279	1884.3	356.579	35.7737	34.3917	22.9106	34.9884	40.6791	84.7064	108.625	24.9094	319.123
KRT5	8272.08	6614.54	5919.91	6537.23	7084.16	6861.03	54.0448	6536.13	99.8357	174.261	109.712	156.372	117.634	91.3351	206.869	120.103	145.473	198.057	138.449	155.304	90.2807	128.35	883.955	108.827	145.337	60.6078	99.7657	212.166	133.487	38.4191	408.684	2483.74	70.2633	5066.06	1268.4	252.607	2956.72	29.2888	5362.81	489.972	40.778	77.9603	69.3344	68.1872	59.7523	60.6592	326.928	62.1197	54.9475
TACSTD2	1287.19	2726.15	2663.9	2825.72	3161.3	3354.62	20.3107	3098.41	34.2375	74.9179	32.5496	45.5748	34.2353	39.3377	86.312	44.8236	27.6381	57.1593	46.6699	52.1192	31.5331	49.4663	29.5778	42.6448	58.952	27.8823	18.3046	56.322	43.5923	40.287	88.7272	233.983	22.5134	903.322	129.79	105.374	453.919	47.1741	881.267	104.638	30.9845	52.1314	42.8561	41.758	18.4851	13.7023	33.4808	25.3685	24.2372
TRIB2	147.071	108.502	95.0033	74.0118	86.1575	63.9659	636.403	66.4362	210.155	1271.6	384.527	246.37	226.033	713.053	492.688	1854.53	2500.33	661.075	180.974	2437.13	1662.23	651.173	1109.03	344.555	784.859	835.077	855.127	705.232	268.154	927.737	1083.81	921.13	806.277	848.778	1308.37	434.183	1379.74	949.424	694.822	561.807	475.348	1060.32	859.381	560.222	777.72	2292.28	670.311	80.9026	809.154
TRIM29	2266.88	4555.06	3952.01	5014.24	4252.46	4351.91	58.4973	3650.98	97.3801	58.4376	108.469	120.506	92.4706	89.4847	103.53	139.841	81.0807	103.212	91.0115	84.0725	91.3397	84.6506	74.4988	99.6341	91.0837	61.5916	74.3441	116.993	121.53	70.4504	124.626	589	58.5099	1915.84	126.714	118.562	643.082	100.422	1109.36	180.078	76.4153	74.585	79.4021	85.7745	49.0896	56.5644	131.4	118.046	80.8484
RGS1	16.1074	12.3372	11.7506	14.2655	7.90313	14.1438	7.08103	14.3562	308.171	340.262	1488.44	15.4967	72.7258	142.523	51.2909	131.987	10.2856	297.557	9.37264	976.941	5.22595	338.868	220.471	334.699	50.4902	98.1804	176.196	604.799	44.9445	206.327	9.31173	2.39317	30.5249	130.035	1338.49	293.732	17.6678	20.2215	118.465	154.136	1607.41	78.5973	9.22493	3.42344	18.8543	24.5146	15.5966	32.1316	23.0036
IGF2BP3	16.1421	4.12222	15.7149	9.68116	8.43643	11.2277	286.347	15.8474	215.284	1496.32	155.354	12.9531	79.6915	76.0239	24.6018	278.872	23.5949	83.9517	33.1551	314.859	57.1528	38.9793	84.2158	36.4585	142.088	428.774	102.27	24.9723	304.992	235.725	149.326	115.341	143.168	358.692	661.596	230.91	158.555	280.881	217.507	298.517	408.155	89.3551	15.8572	555.353	805.866	39.5384	25.9768	270.288	207.48
DUSP4	98.684	59.8871	65.602	37.6647	56.1334	39.4086	956.835	35.2498	34.2505	730.632	1037.31	48.1346	640.086	386.806	993.372	292.066	242.294	1357.02	37.7835	2632.73	475.52	597.94	324.891	93.5955	306.663	542.894	390.956	835.071	290.917	636.669	697.552	1038.15	615.676	705.253	716.887	741.293	500.708	754.787	558.903	1002.13	430.243	494.143	434.827	265.316	339.82	1189.8	397.418	441.743	1594.98
PRAME	30.1888	26.8602	19.1774	33.7815	20.6726	40.7263	24.2405	19.7038	103.347	139.146	143	994.949	237.557	1753.21	49.131	1382.54	2093.47	590.515	1429.45	1416.24	1344.4	543.85	231.784	323.466	2135.65	2054.86	2209.11	1422.67	461.078	1302.27	17.685	2297.06	29.2899	767.835	1350.06	1066.21	51.4301	665.087	570.4	718.014	1657.46	1131.95	549.963	1176.81	1421.7	3152.16	616.408	617.695	1584.77
EDNRB	261.947	123.883	150.133	135.602	159.422	85.7754	1576.11	95.2483	92.9583	1372.74	3590.48	198.645	292.834	2841.11	734.984	365.276	3556.2	3469.71	2583.8	842.727	1286.46	2031.27	957.542	182.769	469.657	513.748	399.363	419.04	89.2122	2195.13	3696.39	4294.14	3067.65	3228.11	1839.41	840.209	3533.18	955.544	2360.85	1187.37	1598.1	1581.07	1657.59	925.6	1342.1	5702.9	330.479	111.104	1383.86
FGFR3	2667.89	2173.2	1332.4	1536.8	1310.09	1531.95	11.6083	2389.86	10.2028	23.8378	23.8016	68.2834	9.09145	10.1835	12.4769	11.9247	17.1284	20.2966	65.1857	13.5452	73.436	39.7442	17.4836	18.3907	13.3986	8.42937	15.2742	4.77291	46.8606	8.78841	255.548	70.8215	13.2695	304.912	12.4851	22.5997	135.089	12.9966	215.402	49.455	7.5684	7.4082	9.17069	19.1287	8.35212	26.7473	30.8439	17.3087	12.3103
COL17A1	319.223	1594.47	890.187	2055.17	1290.53	713.91	26.5604	1260.57	6.72926	24.1908	31.6921	18.8843	26.5162	8.85811	24.8142	8.54884	22.0116	16.283	19.0873	22.2335	18.3501	23.1082	15.6602	23.3363	29.6927	17.8142	32.5327	27.9032	25.2794	13.1771	21.9098	97.2819	15.6354	68.3343	27.9792	9.43106	58.6004	30.6091	58.4292	17.4035	14.3898	4.6482	10.6629	31.4363	4.70271	8.53521	25.3895	20.3116	17.4498
KRT15	3126.14	2609.98	2159.5	1959.29	2882.7	2356.51	3.60085	2858.71	5.22207	12.3875	11.0458	8.29517	11.9139	13.1481	4.24751	10.1279	12.34	4.61887	11.7508	3.42575	12.5206	20.5389	8.5638	29.2029	13.4834	12.8653	10.9171	6.77412	6.49578	4.29064	78.8	147.516	5.52438	495.152	20.9369	20.0046	221.541	11.1231	439.507	37.7665	5.17051	4.61665	8.01823	3.60196	5.11407	5.04665	7.38993	35.4858	6.97455
SERPINB5	1099.13	2230	1923.76	2109.09	1664.67	2109.73	28.1626	1885.19	31.3191	47.1262	11.7901	36.0018	11.1908	36.1154	63.7041	35.0333	23.8492	32.9237	6.62867	9.04658	19.5142	41.8037	10.6251	46.4271	26.5183	19.7179	28.9484	21.8907	25.6077	11.9329	56.5943	395.673	25.519	496.622	73.9807	49.5105	176.455	31.049	313.834	64.1119	14.7816	18.8809	36.2817	18.5891	18.9784	20.0761	36.7883	24.0159	20.8977
SLC16A4	9.41066	11.6058	12.64	11.9305	16.8079	5.4019	58.7189	13.012	12.3914	82.1787	32.4554	176.952	90.6705	173.989	153.307	57.3021	85.0067	70.9229	27.8687	7.54661	141.678	120.804	171.416	27.9652	82.2192	189.27	114.437	51.6595	40.2419	85.8918	337.325	220.423	160.826	124.39	204.507	174.22	191.546	83.7945	90.45	93.8557	181.612	334.324	34.8822	215.317	305.895	170.186	24.6853	13.4675	87.3776
CXCL13	14.5225	6.70787	20.8424	19.2229	12.3003	26.9225	17.9589	7.60857	576.553	62.9033	261.148	41.2695	68.9383	110.537	649.364	28.6486	25.6278	33.7893	16.5461	254.614	37.0409	237.031	243.655	162.165	44.6069	46.9705	74.8434	73.0627	82.1502	281.84	11.5162	13.6663	43.1222	62.3273	39.9085	242.735	197.66	12.9086	42.1847	40.0606	263.928	259.712	27.894	26.67	9.55864	12.9344	32.7914	18.3929	82.2335
S100A1	234.911	32.1325	87.1134	293.736	154.18	150.696	144.928	41.8236	74.4956	5481.06	1691.61	5984.38	260.562	1268.43	4780.67	58.5417	1850.05	3347.99	1143.19	1316.89	2781.55	4021.28	2427.32	3199.64	3439.56	4066.19	3854.88	6052.77	37.2798	1303.84	4457.41	3158.39	4052.55	116.661	4863.47	2589.71	3910	2808.2	113.189	1969.11	3965.02	4338.53	1981.49	4615.88	4936.03	3043.48	523.619	63.1324	260.316
UBD	83.7619	32.8081	28.854	28.6601	13.9727	23.2453	15.3998	29.1529	1346.49	319.833	1323.88	68.3389	107.108	449.283	807.34	42.2729	25.3692	35.2918	43.8124	783.606	36.3196	632.889	837.467	1001.13	60.9604	309.556	402.981	240.263	140.028	1444.99	85.0359	20.4385	356.265	143.965	58.4082	588.113	555.532	45.1991	135.274	156.509	439.649	1523.92	73.5676	11.8545	4601.02	747.278	19.9872	18.1122	50.8452
KRT1	2334.19	5643.87	5540.91	4826.88	7264.55	8102.88	31.8244	5642.02	103.152	78.3982	88.4004	130.256	148.146	76.7563	223.469	129.918	143.787	169.187	104.317	65.9925	113.31	123.791	55.7658	48.7946	148.632	57.341	100.97	136.595	117.818	48.4915	329.888	2334.72	59.8165	2437.29	156.29	70.0394	2927.37	39.5812	2670.13	562.739	85.2074	59.5272	79.6772	56.9235	15.5794	41.2909	74.0684	65.0828	91.0934
CDSN	57.3819	510.798	925.073	1555.16	824.185	1084.16	36.1665	451.381	72.0092	63.3643	64.256	62.5305	41.9505	37.4495	58.865	60.6884	63.6597	61.4882	39.3788	53.7559	40.1566	71.6901	30.8956	51.327	108.08	58.7199	70.0799	116.865	87.8379	44.9135	37.886	88.7763	13.5224	377.301	11.1809	15.1373	126.051	14.0562	280.94	43.9538	42.6601	21.3878	30.0639	34.6147	4.41668	14.9364	58.249	34.3297	15.0321
LY6D	1172.87	1981.31	1259.24	1906.2	1545.94	1745.15	19.8216	2216.95	24.4077	13.43	14.311	18.4421	73.7842	15.1387	17.6824	20.3394	13.842	12.9749	17.6809	18.4551	23.4551	19.0153	20.2044	19.6269	28.298	16.7647	36.0583	24.4327	19.8908	18.6105	34.3523	176.442	21.3422	739.054	46.0728	18.4538	206.337	20.1686	438.061	60.326	14.8677	18.5988	13.4505	24.182	17.6465	9.84242	26.0943	23.016	21.8918
LGALS7B	5531.18	4313.79	3829.94	4173.22	5239.22	5298.03	25.1589	4678.13	17.5801	25.8451	28.2588	23.3338	22.3103	30.3374	14.8747	11.113	25.823	30.1679	35.041	25.1024	17.7744	16.9772	11.7521	16.7723	17.1121	15.109	23.3889	14.3057	18.8471	17.2615	100.945	829.405	25.06	1368.25	139.141	43.5455	673.947	43.1272	1481.38	103.092	18.3427	12.1811	24.8862	26.4013	22.8336	16.8122	39.5698	28.2952	17.7896
MIA	110.106	37.7036	48.9574	66.4168	51.0809	77.1331	162.16	57.3191	41.199	327.103	117.241	240.421	565.385	926.794	2852.23	61.5883	1728.06	634.677	507.643	43.3624	4067.36	1332.58	3634.29	1288.94	1023.37	1358.91	1274.99	3160.89	117.314	321.52	594.983	824.065	125.378	1577.28	968.187	1957.83	1007.41	1307.08	1134.47	644.289	1204.96	1519.79	78.0895	5214.23	4313.89	815.415	1890.72	42.4734	265.943
CST6	1649.37	3029.96	3608.35	3702.26	4669.73	4832.49	24.3007	2992.8	49.508	45.5227	58.4675	32.6956	65.0117	37.8475	30.8548	41.014	20.214	30.6634	17.0263	26.0987	15.208	51.7329	30.3414	39.9606	31.7448	69.7644	15.4858	36.7246	27.4553	23.5656	54.4502	343.352	16.3115	427.467	29.6572	101.633	251.853	97.8968	460.257	54.2409	41.5707	18.5583	38.5592	23.98	8.92304	26.5311	178.484	38.4542	32.7084
DSG1	1915.38	2303.08	2110.53	1629.52	1531.07	1714.09	17.6758	1984.09	30.3796	27.6675	24.4255	17.6799	29.9285	13.1489	6.84846	24.3621	30.1083	30.2071	15.2677	14.3115	12.0516	29.6502	26.0824	37.6909	34.7933	21.6005	29.6336	27.5533	31.9561	8.44572	54.6243	281.115	7.96463	445.655	157.04	38.2264	257.247	35.9222	304.644	79.8996	26.7897	17.9464	29.6664	24.4853	7.53798	11.8897	43.6642	18.3376	11.2274
LOR	846.176	6097.03	5200.09	6168.49	6260.82	6843.01	5.97831	5712.2	4.39145	6.26438	7.3636	16.3654	10.2396	12.5745	5.24549	8.30523	7.50628	16.7025	9.26738	15.9424	9.76139	20.0013	3.70142	20.8055	29.1504	23.3471	18.6596	10.7129	7.58932	8.80575	71.3788	755.507	8.36237	1440.55	14.391	6.41981	786.976	37.5956	1194.25	36.6671	7.84555	5.72063	6.36583	14.0472	5.94679	4.97668	14.3037	10.6828	8.9129
KRT2	6088.86	5026.82	5704.04	5878.36	6173.18	6984.63	57.6798	5443.73	72.0564	104.88	97.6364	94.8424	170.775	73.8023	94.6856	91.4048	85.5922	101.744	80.3688	90.0071	56.3606	109.132	86.6474	69.3393	86.2195	77.8987	86.3016	112.869	117.771	44.6151	93.6075	305.392	77.8004	341.25	143.414	67.7311	898.702	68.1146	281.015	90.6622	103.318	49.3457	82.6141	93.8484	23.7177	56.8745	149.165	93.2497	75.8805
KRT6A	2072.19	854.431	1648.15	1432.62	1424.94	1647.56	33.6399	638.795	15.7034	24.3651	13.4524	18.3382	13.0651	20.8374	9.25395	23.5517	22.8986	25.3829	28.9455	16.0337	16.1063	34.3708	19.7445	23.8368	43.9722	8.02718	12.8099	20.1748	25.6379	37.0905	48.2453	2588.7	10.526	4346.34	1101.84	213.604	1469.96	11.2578	5162.01	464.828	11.9022	13.1188	10.2699	21.4261	6.06134	13.4617	15.0629	24.2972	5.66628
SFN	1748.53	1633.53	1087.54	1409	1474.19	1764.14	9.31942	1794.89	11.9472	15.5509	17.7697	16.0087	21.1301	11.9621	15.477	13.8333	12.7017	46.2599	12.553	14.7902	14.1056	11.8181	23.8573	15.5299	19.8042	16.1847	14.5544	23.5938	133.748	13.8632	22.2423	387.869	15.5217	678.763	62.484	18.6781	180.709	12.3553	694.067	38.5924	9.1433	11.429	12.4106	13.4788	7.39391	8.55085	396.232	16.2423	10.9259
KRT14	9532.39	4349.63	7318.72	7665.22	8992.16	9705.44	15.0498	7734.45	16.4161	20.8391	38.6922	21.5652	7.04803	8.85572	18.4577	22.8572	11.004	13.9992	21.1097	17.7898	15.3459	28.7605	13.065	9.54788	37.1182	23.3481	24.6099	18.5871	18.3169	8.2597	688.967	4453.11	16.2939	9446.55	1655.11	359.073	4298.73	14.5933	9750.73	798.636	17.0515	8.59202	9.00815	20.8011	17.7406	10.703	14.5979	13.2208	10.3634
GATA3	135.225	571.68	483.776	510.041	590.024	499.754	4.045	631.008	3.61669	17.2548	2.00013	2.82733	2.16112	2.66812	7.08249	4.10645	3.19623	4.88018	2.01736	4.43742	3.99442	2.4586	5.01381	6.55524	3.65246	5.32972	2.46359	2.86297	1.97151	3.44549	3.02096	8.21773	3.21847	23.2507	4.11748	2.75794	5.41477	6.60842	18.3851	6.26496	3.96932	6.26267	3.08568	2.37726	6.48793	2.23974	2.52449	1.99134	2.24474
S100B	31.9923	43.2784	43.1139	49.8877	49.3268	31.7441	1204.89	40.5856	21.2913	639.437	496.153	15.6839	605.165	339.369	402.224	285.455	250.428	154.585	56.122	21.6554	2093.81	370.314	2191.05	295.225	493.566	1240.04	541.538	1293.09	21.764	1344.16	590.579	1110.34	1738.83	491.08	1519.74	562.534	1994.45	318.811	1118.62	1411.98	1024.04	1379.9	182.006	1675.41	1523.59	939.956	208.222	9.89846	37.4354
SPP1	19.0345	21.6858	8.05341	28.1752	20.5411	24.2202	180.745	17.8213	68.3211	4097.52	5365.61	185.491	1138.22	642.908	4329.21	658.301	433.796	1757.98	236.014	842.845	2265.56	1471.63	3356.87	3507.51	2090.08	3001.97	1865.76	10133.9	1078.63	2944.05	734.906	425.532	2610.94	701.567	453.661	1035.93	49.3908	2956.44	343.87	3415.01	756.386	3646.59	104.886	2613.27	3287.5	3511.34	2178.16	181.785	191.066
MAGEA6	54.4587	30.8417	33.4387	53.5713	45.0848	32.7284	47.7541	33.8831	54.9306	339.192	160.251	55.284	1460.32	1334.25	81.6177	1669.77	1796.79	58.4916	30.5624	353.043	1858.85	1491.5	82.8998	82.9241	1345.88	1652.66	2373.06	709.457	1553.87	64.8079	406.041	184.437	323.569	746.222	52.5026	1029.98	73.4023	1681.82	557.848	1841.91	1640.5	1421.92	1025.17	1099.86	1146.31	43.6472	1384.75	64.4901	596.312
EFNA3	711.412	973.033	840.547	1027.9	774.668	888.419	2.88601	840.455	4.07633	57.0007	5.76613	5.55044	3.41621	31.1553	7.9422	6.51692	3.57668	9.6596	5.67588	6.28914	6.19567	4.43616	5.03084	3.87566	4.33583	4.53949	4.32016	5.50871	4.23151	2.46175	120.186	28.1009	5.98476	165.724	8.63106	136.372	110.733	23.1627	86.9659	13.6708	4.89792	2.28568	2.27386	3.36601	19.9741	23.3468	40.423	25.6009	30.0884
GZMB	29.6993	38.1316	20.3214	14.4014	18.5743	71.5009	18.2076	24.4234	1145.05	351.798	380.389	184.789	214.129	259.84	250.718	128.295	218.326	219.231	86.4953	495.305	87.5963	429.181	504.938	209.518	129.764	173.154	146.247	36.2218	375.056	121.715	19.1253	13.7882	117.576	96.8127	100.79	33.2177	92.3742	90.1511	380.098	57.6326	405.866	446.288	216.314	168.526	16.8101	142.833	232.025	104.599	168.45
KCNJ1	7.73091	4.16548	3.56766	12.9689	6.11959	5.36548	40.5056	7.21652	57.5084	46.4535	60.0694	82.1498	55.9328	29.7139	61.0466	5.2159	62.66	76.0578	41.2888	46.407	41.7231	70.3595	45.5865	61.209	79.8156	43.3277	48.5378	39.902	72.2027	12.426	26.6005	19.3862	38.0116	21.4326	30.2808	22.5476	50.7176	33.788	45.3162	25.2021	41.2214	32.2073	40.1066	96.5062	50.9341	56.5591	62.3002	56.3802	37.4256
MAGEA12	28.1136	25.1084	10.6108	25.1826	23.3751	18.076	22.6728	15.5269	40.3295	47.6734	65.0872	39.5363	534.455	470.983	20.5906	451.57	531.076	57.7636	42.9039	96.7844	676.662	436.392	28.9126	40.9494	430.213	588.717	845.722	242.356	320.561	23.0766	126.672	485.256	50.8772	139.916	36.0421	384.583	40.4792	858.606	127.368	860.192	524.1	348.971	224.98	427	509.534	26.9214	363.696	28.9274	113.604
MIR8071-2	72.4923	77.7937	7411.64	116.363	298.968	10158.3	30.691	72.4716	7568.5	3372.76	3291.46	1354.87	5278.13	5272.99	3841.08	5707.47	49.4222	51.8784	49.4979	10490.1	745.331	12117.3	8246.97	3053.06	777.262	2579.75	1955.7	8199.91	10546.5	1250.34	188.885	46.8611	322.975	4764.23	40.1788	3254.31	4169.79	1697.08	6607.88	704.476	9962.76	15977.3	2954.18	195.155	221.249	911.868	6608.73	2395.94	680.447
SERPINE2	260.273	171.31	246.761	203.643	273.453	228.575	2307.52	190.469	170.432	5921.22	4152.51	2896.21	5467.54	3554.46	7473.01	4219.23	4469.2	4489.35	1137.66	2244.59	4993.67	4709.67	5702.74	5110.12	2293.01	2653.61	1803.56	5338.81	1136.99	3990.86	3978.74	3507.39	5008.8	1869.94	4134.48	5757.35	4863.69	4439.24	1589.71	7966.88	5279.66	2807.39	5379.74	7093.42	6912.22	3325.99	4716.64	227.916	2844.34
MAGEA6	30.664	12.5983	20.0725	43.6652	18.3515	24.1441	25.7445	18.4512	35.5974	327.91	60.6507	29.4416	1312.54	1167.98	50.0161	1419.1	1621.73	47.2231	46.6245	342.579	1618.65	1271.36	40.8954	61.2392	1297.31	1446.04	2067.41	634.171	1299.11	42.7519	347.026	134.293	268.931	677.75	33.033	911.389	59.9642	1418.66	445.67	1869.6	1550.81	1321.8	918.032	908.945	1035.23	24.0325	1212.34	45.1554	535.463
FLG	2215.81	3373.75	2239.76	3483.82	3273.37	2481.51	14.8939	3067.37	16.0844	10.7685	17.5799	38.1867	12.254	4.9558	7.77216	18.714	13.9009	7.46794	27.0907	13.485	14.3736	10.3613	7.4429	4.70127	10.4123	9.16302	18.1922	13.3128	23.3677	12.992	72.8131	582.373	6.83671	1269.07	47.9094	10.9606	432.619	9.74159	1040.09	32.1769	8.48325	8.1369	12.2712	3.8751	6.82137	2.72906	13.2727	8.18682	12.0475
SNX10	25.2347	22.4584	48.2331	23.1579	10.285	35.053	431.771	37.1708	418.543	1782	1002.85	141.84	103.35	251.121	1750.48	32.4152	672.334	45.1989	20.2615	542.012	1119.23	779.679	1554	530.042	1383.68	1662.62	1243.5	1981.96	146.581	2092.13	206.206	1581.41	487.052	1170.07	3052.08	869.24	205.916	772.021	971.163	377.11	1865.63	1304.07	1057.04	107.798	192.377	491.336	111.779	80.0653	846.57
PLA1A	26.4358	15.7329	26.4366	36.7814	20.2961	27.8099	444.506	22.7044	70.835	583.303	478.803	317.64	39.9723	114.847	2549.37	49.2396	123.495	53.918	42.3583	62.3256	51.0408	1098.36	84.812	1214.59	160.301	403.596	395.042	339.782	48.7431	179.623	36.4627	1100.57	181.485	919.035	146.473	54.0851	48.5731	165.952	685.229	347.671	53.4593	181.442	51.1462	26.0916	27.7885	598.978	54.2356	35.3556	410.547
POF1B	121.937	591.67	544.002	513.623	410.547	742.351	8.45745	645.443	6.26563	22.6842	13.9897	9.62292	5.23659	6.91914	15.8808	4.7306	10.8452	10.672	5.81201	17.4105	5.11423	4.0986	4.84841	4.19648	5.53282	1.605	8.15569	6.02842	12.9816	5.1281	11.426	11.7128	3.52217	21.7139	4.44077	2.15806	6.09293	11.3384	9.37851	5.59999	5.79488	5.07406	7.43706	4.14485	4.41031	5.25168	7.22454	4.09796	4.34817
CALML5	374.702	1304.38	1205.54	1696.25	1462.65	1163.73	13.5754	1148.44	24.1374	19.9927	25.119	25.7391	19.9966	13.4262	28.718	10.7397	18.4831	48.2731	8.44935	41.2188	25.4604	27.8219	9.14777	35.1435	20.2491	9.90325	30.6606	30.4995	14.1639	46.7755	22.1056	139.437	19.3011	342.952	30.5398	25.8612	105.329	24.7324	405.031	29.1485	14.3731	15.6227	20.833	18.3464	15.5708	25.4111	57.2913	23.2556	33.9801
BIRC7	25.7922	36.5247	12.7562	37.431	34.2611	11.0523	151.662	5.18203	38.0271	1791.02	2618.27	1547.93	15.8897	1318.5	1229.08	172.265	994.826	597.344	440.244	2240.65	29.3372	1169.74	831.364	89.6331	34.9391	25.0761	34.3365	203.066	60.4416	268.69	965.829	121.194	817.225	1178.11	521.813	1248.71	991.502	28.4957	1146.61	639.945	214.827	65.2873	37.758	226.769	296.239	1000.88	447.582	33.2105	933.568
GDF15	23.8336	27.1704	24.4904	28.3314	39.9083	28.0417	1499.86	27.0906	10.0358	1903.04	750.768	282.477	39.4187	472.369	266.783	92.3952	1481.46	419.099	53.9649	200.824	71.761	874.195	646.181	61.7392	3307.7	3959.24	3883.2	2806.19	38.7141	1584.7	3089.84	3986.88	1025.7	32.6325	2958.46	435.82	3153.93	856.436	39.9126	1859.64	74.704	2370.78	1821.91	317.078	448.409	461.727	133.366	93.1536	5695.05
PKP1	1850.58	3558.78	2863.14	3347.67	3092.06	3069	15.3905	3239.77	9.44062	14.9626	10.2298	24.3669	10.7049	7.61553	17.023	16.1541	8.39974	24.294	12.3497	6.10849	15.0796	17.6989	46.8245	21.2064	22.8786	29.9942	24.3752	33.9734	32.0558	84.324	22.4598	259.966	10.8285	671.575	27.7482	22.3717	247.719	19.0554	451.484	40.0187	18.82	12.242	34.0541	23.5969	3.73285	8.71046	173.047	16.9426	6.00554
ETV1	40.7889	18.4732	36.8716	22.536	40.8183	30.5913	135.329	13.9523	29.9714	348.308	139.788	49.3304	285.097	280.098	232.39	335.307	65.7018	223.799	79.9141	156.471	1052.01	93.7209	773.53	200.769	251.407	493.808	396.661	558.597	22.0497	317.183	127.012	213.558	464.75	211.735	590.286	221.461	113.65	490.296	138.146	355.4	519.603	440.812	199.327	802.658	832.996	507.179	140.515	151.086	151.21
[truncated: 32 more columns]
